# Supplementary material for: Speciation in progress? A phylogeographic study among populations of Hemitrichia serpula (Myxomycetes)
Source: PLoS One. 2017 Apr 17;12(4):e0174825. doi: 10.1371/journal.pone.0174825 (PMC5393559; doi:10.1371/journal.pone.0174825)
Supplement: S1 File — (XLS) [file pone.0174825.s001.xls]

## Sheet: Corrected MASTER
						dd.ddddd°	dd.ddddd°
Seq No.	Col. No.	Collector	Country	Region / City	Locality description	Latitude N	Longitude E	Geographic	SSU Ribotype	Genbank Accesion No.	EF1a type	Genbank Accession No.	Morphotype	Clade
1	KRAM-M1566	A. Ronikier	Poland	Bialowieska	Puszca Bialowieska National Park, forest section 314	52.0400	23.5000	Temperate	r1	KY101012			var. serpula	1
2	KRAM-M1586	A. Ronikier	Poland	Western Carpathians	Beskid Maly Mts., surroundings of Wadowice, Inwald - "Wapiennik"	49.5100	22.2300	Temperate	r2	KY101013			var. serpula	1
3	sc22135	M. Schnittler	Germany	Mecklenburg-Western Pommerania, Greifswald	NSG Elisenhain, natural forest pocket (Naturwaldzelle) near Eldena	54.0452	13.2642	Temperate	r3	KY101014			var. serpula	1
4	sc8776	M. Schnittler	Canada	Ontario, Toronto, Algonquin Park	mixed forest	54.4947	72.2014	Temperate	r3	KY101015			not determined	1
5	sc27579	M. Schnittler	USA	Arkansas	Boxley Area, Buffalo National Reserve	35.5756	-93.2319	Temperate	r4	KY101016			var. serpula	1
6	sc27093	M. Schnittler	Germany	Saxony-Anhalt, Magdeburger Börde	Beech forest	51.5729	10.5854	Temperate	r4	KY101017	e5	KY100982	var. serpula	1
7	sc27671	M. Schnittler	Germany	Bavaria, Bavarian Forest National Park	Beech forest	49.0560	13.1449	Temperate	r4	KY101018	e7	KY100981	var. serpula	1
8	HEMser_USA	C. Rojas	USA	Michigan / Edmore	oak-maple -hickory forest	43.4068	-84.0421	Temperate	r3	KY101019			var. serpula	1
9	sc5384	M. Schnittler	Germany	Bavaria, Northern Ammergauaer Alps	Acer abies Picea woodland	52.6560	44.3070	Temperate	r3	KY101020			var. serpula	1
10	LE286422	Y. Novozhilov	Russia	Russian Far East, Leopardovyi		43.2242	131.3237	Temperate	r1	KY101021	e5	KY100984	var. serpula	1
11	LE297856	Y. Novozhilov	Russia	Russian Far East, Sikhote Alinsky Reserve		45.1412	136.3014	Temperate	r1	KY101022	e5	KY100985	var. serpula	1
12	LE286168	Y. Novozhilov	Russia	Russian Far East, Ussuriisky Zapovednik		43.2312	131.3213	Temperate	r5	KY101023			var. serpula	1
13	LE302222	Y. Novozhilov	Russia	Russian Far East, Sikhote-Alinskii Zapovednik / Ternej	deciduous forest near river Jasnaja	45.1406	136.3039	Temperate	r1	KY101024			var. serpula	1
14	LE302229	Y. Novozhilov	Russia	Russian Far East, Sikhote-Alinskii Zapovednik / Ternej	deciduous forest near river Jasnaja	45.1406	136.3039	Temperate	r1	KY101025			var. serpula	1
15	LE302239	Y. Novozhilov	Russia	Russian Far East, Sikhote-Alinskii Zapovednik / Ternej	deciduous forest near river Jasnaja	45.1406	136.3039	Temperate	r3	KY101026			var. serpula	1
16	LE302255	Y. Novozhilov	Russia	Russian Far East, Sikhote-Alinskii Zapovednik / Ternej	deciduous forest near river Jasnaja	45.1406	136.3039	Temperate	r3	KY101027			var. serpula	1
17	LE302284	Y. Novozhilov	Russia	Russian Far East, Sikhote-Alinskii Zapovednik / Ternej	old growth mixed forest	45.1404	136.3017	Temperate	r3	KY101028			var. serpula	1
18	LE302298	Y. Novozhilov	Russia	Russian Far East, Sikhote-Alinskii Zapovednik / Ternej	deciduous forest near river Jasnaja	45.1406	136.3039	Temperate	r3	KY101029			var. serpula	1
19	LE302305	Y. Novozhilov	Russia	Russian Far East, Sikhote-Alinskii Zapovednik / Ternej	deciduous forest near river Jasnaja	45.1406	136.3039	Temperate	r3	KY101030	e6	KY100983	var. serpula	1
20	LE302378	Y. Novozhilov	Russia	Russian Far East, Sikhote-Alinskii Zapovednik / Ternej	pine-fir-forest, mostly coniferous, at the right side of the Sabolotschennaja river	45.1855	136.2844	Temperate	r3	KY101031			var. serpula	1
21	LE302390	Y. Novozhilov	Russia	Russian Far East, Sikhote-Alinskii Zapovednik / Ternej	pine-fir-forest, mostly coniferous, at the right side of the Sabolotschennaja river	45.1855	136.2844	Temperate	r1	KY101032	e5	KY100986	var. serpula	1
22	LE302412	Y. Novozhilov	Russia	Russian Far East, Sikhote-Alinskii Zapovednik / Ternej	pine-fir-forest, mostly coniferous, at the right side of the Sabolotschennaja river	45.1855	136.2844	Temperate	r1	KY101033	e5	KY100987	var. serpula	1
23	LE302427	Y. Novozhilov	Russia	Russian Far East, Sikhote-Alinskii Zapovednik / Ternej	pine-fir-forest, mostly coniferous, at the right side of the Sabolotschennaja river	45.1855	136.2844	Temperate	r4	KY101034			var. serpula	1
24	LE302454	Y. Novozhilov	Russia	Russian Far East, Sikhote-Alinskii Zapovednik / Ternej	rich deciduous forest	45.1856	136.2845	Temperate	r1	KY101035			var. serpula	1
25	LE302468	Y. Novozhilov	Russia	Russian Far East, Sikhote-Alinskii Zapovednik / Ternej	rich deciduous forest	45.1856	136.2845	Temperate	r1	KY101036			var. serpula	1
26	LE302487	Y. Novozhilov	Russia	Russian Far East, Sikhote-Alinskii Zapovednik / Ternej	deciduous forest near river Jasnaja	45.1406	136.3039	Temperate	r3	KY101037			var. serpula	1
27	LE302491	Y. Novozhilov	Russia	Russian Far East, Sikhote-Alinskii Zapovednik / Ternej	deciduous forest near river Jasnaja	45.1406	136.3039	Temperate	r1	KY101038			var. serpula	1
28	LE302507	Y. Novozhilov	Russia	Russian Far East, Sikhote-Alinskii Zapovednik / Ternej	pine-fir forest at a slightly N-exp. slope	45.1359	136.3025	Temperate	r1	KY101039	e5	KY100988	var. serpula	1
29	LE302509	Y. Novozhilov	Russia	Russian Far East, Sikhote-Alinskii Zapovednik / Ternej	pine-fir forest at a slightly N-exp. slope	45.1359	136.3025	Temperate	r3	KY101040			var. serpula	1
30	LE302512	Y. Novozhilov	Russia	Russian Far East, Sikhote-Alinskii Zapovednik / Ternej	pine-fir forest at a slightly N-exp. slope	45.1359	136.3025	Temperate	r3	KY101041			var. serpula	1
31	LE302520	Y. Novozhilov	Russia	Russian Far East, Sikhote-Alinskii Zapovednik / Ternej	pine-fir forest at a slightly N-exp. slope	45.1359	136.3025	Temperate	r1	KY101042			var. serpula	1
32	LE302598	Y. Novozhilov	Russia	Russian Far East, Sikhote-Alinskii Zapovednik / Ternej	mixed forest, left bank of river Jasnaja	45.1418	136.2950	Temperate	r1	KY101043			var. serpula	1
33	LE302651	Y. Novozhilov	Russia	Russian Far East, Sikhote-Alinskii Zapovednik / Ternej	mixed forest, left bank of river Jasnaja	45.1418	136.2951	Temperate	r3	KY101044			var. serpula	1
34	LE286455	Y. Novozhilov	Russia	Russian Far East, Leopardovyi		43.2312	131.3213	Temperate	r6	KY101045			var. serpula	1
35	M1953	T. Dela Cruz	Philippines	Central Luzon / Bataan	dipterocarp tropical	14.4246	120.1720	Paleotropic	r4	KY101046			var. serpula	1
36	LE302619	Y. Novozhilov	Russia	Russian Far East, Sikhote-Alinskii Zapovednik / Ternej	dry oak forest, left bank of river Jasnaja	45.1415	136.3010	Temperate	r7	KY101047			var. serpula	1
37	LE302535	Y. Novozhilov	Russia	Russian Far East, Sikhote-Alinskii Zapovednik / Ternej	mixed old growth forest near river Jasnaja	45.1359	136.3025	Temperate	r3	KY101048			var. serpula	1
38	sc28046	M. Schnittler	Costa Rica	Guanacaste / Liberia	primary tropical dry forest	10.2050	-85.2108	Neotropic	r3	KY101049			var. parviverrucospora	1
39	sc28068	M. Schnittler	Costa Rica	Guanacaste / Liberia	primary tropical dry forest	10.2054	-85.1958	Neotropic	r3	KY101050			var. parviverrucospora	1
40	LE297865	Y. Novozhilov	Russia	Russian Far East, Sikhote Alinsky Reserve		45.1415	136.3010	Temperate	r8	KY101053			var. serpula	2
41	LE297762	Y. Novozhilov	Russia	Russian Far East, Sikhote Alinsky Reserve		45.1412	136.3014	Temperate	r9	KY101054	e1	KY100993	var. serpula	2
42	LE286272	Y. Novozhilov	Russia	Russian Far East, Ussuriisky Zapovednik		43.3812	132.2025	Temperate	r8	KY101055	e1	KY100990	var. serpula	2
43	LE297781	Y. Novozhilov	Russia	Russian Far East, Sikhote Alinsky Reserve		45.1412	136.3014	Temperate	r8	KY101056	e1	KY100992	var. serpula	2
44	LE286153	Y. Novozhilov	Russia	Russian Far East, Ussuriisky Zapovednik		43.3812	132.3337	Temperate	r10	KY101057			var. serpula	2
45	LE297763	Y. Novozhilov	Russia	Russian Far East, Sikhote Alinsky Reserve		45.1412	136.3014	Temperate	r8	KY101058	e1	KY100991	var. serpula	2
46	LE297765	Y. Novozhilov	Russia	Russian Far East, Sikhote Alinsky Reserve		45.1412	136.3014	Temperate	r8	KY101059	e2	KY100989	var. serpula	2
47	LE297767	Y. Novozhilov	Russia	Russian Far East, Sikhote Alinsky Reserve		45.1412	136.3014	Temperate	r11	KY101060	e1	KY100994	var. serpula	2
48	LE302275	Y. Novozhilov	Russia	Russian Far East, Sikhote-Alinskii Zapovednik / Ternej	old growth mixed forest	45.1415	136.3010	Temperate	r12	KY101061			var. serpula	2
49	LE259476	Y. Novozhilov	Russia	Siberia		92.4330	55.2705	Temperate	r12	KY101062			var. serpula	2
50	LE259484	Y. Novozhilov	Russia	Siberia		92.4330	55.2705	Temperate	r12	KY101063			var. serpula	2
51	LE302557	Y. Novozhilov	Russia	Russian Far East, Sikhote-Alinskii Zapovednik / Ternej	dry oak forest, left bank of river Jasnaja	45.1415	136.3010	Temperate	r12	KY101064			var. serpula	2
52	M411	T. Dela Cruz	Philippines	Cavite	old growth forest	14.0659	120.4850	Paleotropic	r13	KY101065			var. serpula	2
53	M762	T. Dela Cruz	Philippines	Quezon	lowland dipterocarp forest	14.1285	121.0517	Paleotropic	r14	KY101066			var. serpula	2
54	M768	T. Dela Cruz	Philippines	Polilio Island	secondary dry forest	14.4025	121.5607	Paleotropic	r15	KY101067			var. serpula	2
55	M769	T. Dela Cruz	Philippines	Polilio Island	secondary dry forest	14.4620	121.5643	Paleotropic	r13	KY101068			var. serpula	2
56	M234	T. Dela Cruz	Philippines	Zambales	Watershed forest reserve	14.4819	120.1904	Paleotropic	r16	KY101069			var. serpula	2
57	M615	T. Dela Cruz	Philippines	Tarlac	dorman volcanic forest (Mt. Pinatubo)	15.1402	120.2205	Paleotropic	r17	KY101070			var. serpula	2
58	M951	T. Dela Cruz	Philippines	Cavite	national park (old growth forest)	14.1620	120.4406	Paleotropic	r18	KY101071			var. serpula	2
59	M865	T. Dela Cruz	Philippines	Cavite	mixed secondary woodland	14.0659	120.4850	Paleotropic	r19	KY101072			var. serpula	2
60	M869	T. Dela Cruz	Philippines	Cavite	mixed secondary woodland	14.0659	120.4850	Paleotropic	r20	KY101073			var. serpula	2
61	M749	T. Dela Cruz	Philippines	Polilio Island	secondary dry forest	14.4620	121.5643	Paleotropic	r19	KY101074			var. serpula	2
62	M765	T. Dela Cruz	Philippines	Polilio Island	secondary dry forest	14.4025	121.5607	Paleotropic	r21	KY101075			var. serpula	2
63	M754	T. Dela Cruz	Philippines	Polilio Island	secondary dry forest	14.1285	121.0517	Paleotropic	r22	KY101076			var. serpula	2
64	BLPFC55	N. Dagamac	Philippines	Zambales	mixed secondary woodland	14.4620	121.5643	Paleotropic	r23	KY101077			var. serpula	2
65	BLPFC88	N. Dagamac	Philippines	Zambales	mixed secondary woodland	14.4620	121.5643	Paleotropic	r23	KY101078			var. serpula	2
66	sc28556	M. Schnittler	Ethiopia	Lake Tana region, Gondar	margin of the escarpment of Simien mountains, trail from Gich Camp to Chenek Camp	11.1424	37.2048	Paleotropic	r24	KY101079	e4	KY100995	var. serpula	2
67	sc27580	M. Schnittler	Cuba	Sancti Spiritus	Alturas de Banao Reserve, site 1	21.5615	-79.3545	Neotropic	r24	KY101080			not determined	2
68	sc28494	N. Dagamac	Thailand	Chiang Mai	upper border trail down to small valley with pond in front of Zingiberaceae field	19.6160	98.5020	Paleotropic	r25	KY101081			var. serpula	2
69	sc28492	N. Dagamac	Thailand	Chiang Mai	upper border trail down to small valley with pond in front of Zingiberaceae field	19.6160	98.5020	Paleotropic	r25	KY101082	e3	KY100996	var. serpula	2
70	sc28035	M. Schnittler	Costa Rica	Guanacaste / Liberia, Area de Conservacion Guanacaste	primary tropical dry forest	10.2050	-85.2108	Neotropic	r26	KY101086			var. serpula	2
71	sc28033	M. Schnittler	Costa Rica	Guanacaste / Liberia, Area de Conservacion Guanacaste	primary tropical dry forest	10.2050	-85.2108	Neotropic	r27	KY101087			var. parviverrucospora	3a
72	sc28034	M. Schnittler	Costa Rica	Guanacaste / Liberia, Area de Conservacion Guanacaste	primary tropical dry forest	10.2050	-85.2108	Neotropic	r27	KY101088			var. parviverrucospora	3a
73	LE285104	Y. Novozhilov	Vietnam	Cat Tien / Talai	right bank of the Dong Nai river (upper reach), near the plot Dipterocarpus	11.2649	107.2626	Paleotropic	r28	KY101089			var. serpula	3a
74	LE285109	Y. Novozhilov	Vietnam	Cat Tien / Talai	right bank of the Dong Nai river (upper reach), near the plot Dipterocarpus	11.2649	107.2626	Paleotropic	r29	KY101090			var. serpula	3a
75	LE295110	Y. Novozhilov	Vietnam	Cat Tien / Talai	right bank of the Dong Nai river (upper reach), near the plot Dipterocarpus	11.2649	107.2626	Paleotropic	r28	KY101091			var. serpula	3a
76	LE291711	Y. Novozhilov	Vietnam	Cat Tien / Talai	right bank of the Dong Nai river (upper reach), near the plot Ficus, bottom of the dried pond	12.1129	107.1215	Paleotropic	r28	KY101093			var. parviverrucospora	3a
77	LE297134	Y. Novozhilov	Vietnam	Cat Tien / Talai	right bank of the Dong Nai river (upper reach), near the meteorological tower	12.1043	108.4045	Paleotropic	r28	KY101094			var. serpula	3a
78	LE297469	Y. Novozhilov	Vietnam	Dak Lak Province	Da Uyen river; 15 km N of Krong Kmar settlement and 1.5 km W of Chu Pan Phan Mt.	12.2404	108.2107	Paleotropic	r28	KY101095			var. serpula	3a
79	LE303084	Y. Novozhilov	Vietnam	Lam Dong Province / Da Lat	cordon Giang Ly, near fish farm	12.1106	108.4033	Paleotropic	r30	KY101096			var. serpula	3a
80	sc28047	M. Schnittler	Costa Rica	Guanacaste / Liberia	primary tropical dry forest	10.2050	-85.2108	Neotropic	r31	KY101097			var. parviverrucospora	3a
81	sc28036	M. Schnittler	Costa Rica	Guanacaste / Liberia	primary tropical dry forest	10.2050	-85.2108	Neotropic	r28	KY101098			var. parviverrucospora	3a
82	sc28065	M. Schnittler	Costa Rica	Guanacaste / Liberia	primary tropical dry forest	10.2054	-85.1958	Neotropic	r28	KY101099			var. parviverrucospora	3a
83	sc28056	M. Schnittler	Costa Rica	Guanacaste / Liberia	primary tropical dry forest	10.2054	-85.1958	Neotropic	r28	KY101100			var. parviverrucospora	3a
84	sc28103	M. Schnittler	Costa Rica	Guanacaste / Liberia	secondary tropical dry forest	10.4217	-85.3554	Neotropic	r28	KY101101			var. parviverrucospora	3a
85	sc28039	M. Schnittler	Costa Rica	Guanacaste / Liberia	primary tropical dry forest	10.2050	-85.2108	Neotropic	r28	KY101102			var. parviverrucospora	3a
86	sc28061	M. Schnittler	Costa Rica	Guanacaste / Liberia	primary tropical dry forest	10.2054	-85.1958	Neotropic	r28	KY101103	e10	KY100997	var. parviverrucospora	3a
87	sc28062	M. Schnittler	Costa Rica	Guanacaste / Liberia	primary tropical dry forest	10.2054	-85.1958	Neotropic	r28	KY101104	e11	KY100999	var. parviverrucospora	3a
88	sc28081	M. Schnittler	Costa Rica	Guanacaste / Liberia	secondary tropical dry forest	10.4338	-85.3524	Neotropic	r28	KY101105	e10	KY100998	var. parviverrucospora	3a
89	sc28084	M. Schnittler	Costa Rica	Guanacaste / Liberia	secondary tropical dry forest	10.4338	-85.3524	Neotropic	r28	KY101106			var. parviverrucospora	3a
90	sc28102	M. Schnittler	Costa Rica	Guanacaste / Liberia	secondary tropical dry forest	10.4217	-85.3554	Neotropic	r32	KY101107			var. parviverrucospora	3a
91	sc28108	M. Schnittler	Costa Rica	Guanacaste / Liberia	secondary tropical dry forest	10.4217	-85.3554	Neotropic	r32	KY101108			var. parviverrucospora	3a
92	AH43993	G. Moreno	Argentina	Tucuman		-26.8083	-65.2281	Neotropic	r33	KY101109			var. parviverrucospora	3a
93	sc28052	M. Schnittler	Costa Rica	Guanacaste / Liberia	primary tropical dry forest	10.2054	-85.1958	Neotropic	r27	KY101110			var. parviverrucospora	3a
94	sc28073	M. Schnittler	Costa Rica	Guanacaste / Liberia	secondary tropical dry forest	10.4338	-85.3524	Neotropic	r27	KY101111			var. parviverrucospora	3a
95	sc28074	M. Schnittler	Costa Rica	Guanacaste / Liberia	secondary tropical dry forest	10.4338	-85.3524	Neotropic	r27	KY101112			var. parviverrucospora	3a
96	sc28075	M. Schnittler	Costa Rica	Guanacaste / Liberia	secondary tropical dry forest	10.4338	-85.3524	Neotropic	r27	KY101113	e9	KY101003	var. parviverrucospora	3a
97	sc28079	M. Schnittler	Costa Rica	Guanacaste / Liberia	secondary tropical dry forest	10.4338	-85.3524	Neotropic	r28	KY101114	e9	KY101000	var. parviverrucospora	3a
98	sc28038	M. Schnittler	Costa Rica	Guanacaste / Liberia	primary tropical dry forest	10.2050	-85.2108	Neotropic	r28	KY101115			var. parviverrucospora	3a
99	sc28040	M. Schnittler	Costa Rica	Guanacaste / Liberia	primary tropical dry forest	10.2050	-85.2108	Neotropic	r28	KY101116			var. parviverrucospora	3a
100	sc28041	M. Schnittler	Costa Rica	Guanacaste / Liberia	primary tropical dry forest	10.2050	-85.2108	Neotropic	r28	KY101117			var. parviverrucospora	3a
101	sc28042	M. Schnittler	Costa Rica	Guanacaste / Liberia	primary tropical dry forest	10.2050	-85.2108	Neotropic	r28	KY101118	e9	KY101001	var. parviverrucospora	3a
102	sc28058	M. Schnittler	Costa Rica	Guanacaste / Liberia	primary tropical dry forest	10.2054	-85.1958	Neotropic	r28	KY101119	e9	KY101002	var. parviverrucospora	3a
103	sc28059	M. Schnittler	Costa Rica	Guanacaste / Liberia	primary tropical dry forest	10.2054	-85.1958	Neotropic	r28	KY101120			var. parviverrucospora	3a
104	sc28060	M. Schnittler	Costa Rica	Guanacaste / Liberia	primary tropical dry forest	10.2054	-85.1958	Neotropic	r34	KY101121			var. parviverrucospora	3a
105	sc28063	M. Schnittler	Costa Rica	Guanacaste / Liberia	primary tropical dry forest	10.2054	-85.1958	Neotropic	r28	KY101122			var. parviverrucospora	3a
106	sc28129	M. Schnittler	Costa Rica	Guanacaste / Liberia	secondary tropical dry forest	10.4338	-85.3524	Neotropic	r27	KY101123			var. parviverrucospora	3a
107	sc28089	M. Schnittler	Costa Rica	Guanacaste / Liberia	primary tropical dry forest	10.4338	-85.3524	Neotropic	r35	KY101124			var. parviverrucospora	3b
108	sc28078	M. Schnittler	Costa Rica	Guanacaste / Liberia	secondary tropical dry forest	10.4338	-85.3524	Neotropic	r35	KY101126	e15	KY101008	var. parviverrucospora	3b
109	sc28082	M. Schnittler	Costa Rica	Guanacaste / Liberia	secondary tropical dry forest	10.4338	-85.3524	Neotropic	r35	KY101127			var. parviverrucospora	3b
110	sc28083	M. Schnittler	Costa Rica	Guanacaste / Liberia	secondary tropical dry forest	10.4338	-85.3524	Neotropic	r36	KY101128			var. parviverrucospora	3b
111	sc28085	M. Schnittler	Costa Rica	Guanacaste / Liberia	secondary tropical dry forest	10.4338	-85.3524	Neotropic	r36	KY101129			var. parviverrucospora	3b
112	sc28106	M. Schnittler	Costa Rica	Guanacaste / Liberia	secondary tropical dry forest	10.4217	-85.3554	Neotropic	r36	KY101130			var. parviverrucospora	3b
113	sc28023	M. Schnittler	Costa Rica	Guanacaste / Liberia	primary tropical dry forest	10.2050	-85.2108	Neotropic	r36	KY101131			var. parviverrucospora	3b
114	sc28080	M. Schnittler	Costa Rica	Guanacaste / Liberia	secondary tropical dry forest	10.4338	-85.3524	Neotropic	r35	KY101132			var. parviverrucospora	3b
115	sc28109	M. Schnittler	Costa Rica	Guanacaste / Liberia	secondary tropical dry forest	10.4217	-85.3554	Neotropic	r35	KY101133	e8	KY101009	var. parviverrucospora	3b
116	sc28098	M. Schnittler	Costa Rica	Guanacaste / Liberia	secondary tropical dry forest	10.4217	-85.3554	Neotropic	r35	KY101134			var. parviverrucospora	3b
117	sc28099	M. Schnittler	Costa Rica	Guanacaste / Liberia	secondary tropical dry forest	10.4217	-85.3554	Neotropic	r35	KY101135			var. parviverrucospora	3b
118	sc28101	M. Schnittler	Costa Rica	Guanacaste / Liberia	secondary tropical dry forest	10.4217	-85.3554	Neotropic	r36	KY101136	e12	KY101004	var. parviverrucospora	3b
119	sc28113	M. Schnittler	Costa Rica	Guanacaste / Liberia	secondary tropical dry forest	10.4217	-85.3554	Neotropic	r36	KY101137			var. parviverrucospora	3b
120	sc28116	M. Schnittler	Costa Rica	Guanacaste / Liberia	secondary tropical dry forest	10.4217	-85.3554	Neotropic	r35	KY101138	e8	KY101011	var. parviverrucospora	3b
121	sc28104	M. Schnittler	Costa Rica	Guanacaste / Liberia	secondary tropical dry forest	10.4217	-85.3554	Neotropic	r36	KY101139			var. parviverrucospora	3b
122	sc28107	M. Schnittler	Costa Rica	Guanacaste / Liberia	secondary tropical dry forest	10.4217	-85.3554	Neotropic	r36	KY101140			var. parviverrucospora	3b
123	sc28110	M. Schnittler	Costa Rica	Guanacaste / Liberia	secondary tropical dry forest	10.4217	-85.3554	Neotropic	r37	KY101141			var. parviverrucospora	3b
124	sc28055	M. Schnittler	Costa Rica	Guanacaste / Liberia	primary tropical dry forest	10.2054	-85.1958	Neotropic	r35	KY101142	e13	KY101007	var. parviverrucospora	3b
125	sc28066	M. Schnittler	Costa Rica	Guanacaste / Liberia	primary tropical dry forest	10.2054	-85.1958	Neotropic	r35	KY101143	e14	KY101010	var. parviverrucospora	3b
126	sc28067	M. Schnittler	Costa Rica	Guanacaste / Liberia	primary tropical dry forest	10.2054	-85.1958	Neotropic	r36	KY101144	e8 / e16	KY101005 / KY101006	var. parviverrucospora	3b
127	sc28057	M. Schnittler	Costa Rica	Guanacaste / Liberia	primary tropical dry forest	10.2054	-85.1958	Neotropic	r35	KY101145			var. parviverrucospora	3b
128	sc28037	M. Schnittler	Costa Rica	Guanacaste / Liberia	primary tropical dry forest	10.2050	-85.2108	Neotropic	r38	KY101146			var. parviverrucospora	3b
129	AH24440	G. Moreno	Mexico	Baja California Sur		25.3604	-111.262	Neotropic	r39	KY101147			var. parviverrucospora	3b
heterogenous SSU sequences, now included in the alignment (on going speciation?)
130	sc28128	M. Schnittler	Costa Rica	Guanacaste / Liberia	secondary tropical dry forest	10.4338	-85.3524	Neotropic	r3	KY101052			var. parviverrucospora	1
									r28	KY101092				3a
131	sc28090	M. Schnittler	Costa Rica	Guanacaste / Liberia	secondary tropical dry forest	10.4338	-85.3524	Neotropic	r3	KY101051			var. parviverrucospora	1
									r35	KY101125				3b
132	sc28076	M. Schnittler	Costa Rica	Guanacaste / Liberia	secondary tropical dry forest	10.2050	-85.2108	Neotropic	r39	KY101148			var. parviverrucospora	3b
									r40	KY101149				3b
133	sc28020	M. Schnittler	Costa Rica	Guanacaste / Liberia	primary tropical dry forest	10.2050	-85.2108	Neotropic	r26	KY101083			var. serpula	2
134	sc28050	M. Schnittler	Costa Rica	Guanacaste / Liberia	primary tropical dry forest	10.2050	-85.2108	Neotropic	r26	KY101084			var. serpula	2
135	sc28114	M. Schnittler	Costa Rica	Guanacaste / Liberia	secondary tropical dry forest	10.4217	-85.3554	Neotropic	r26	KY101085			var. tubiglabra	2

## Sheet: Ribotype Distribution
Ribotype	Total	Russia	North America	Europe	South America	Southeast Asia	Africa
r1	13	12		1
r2	1			1
r3	19	11	2	2	4
r4	5	1	1	2		1
r5	1	1
r6	1	1
r7	1	1
r8	5	5
r9	1	1
r10	1	1
r11	1	1
r12	4	4
r13	2					2
r14	1					1
r15	1					1
r16	1					1
r17	1					1
r18	1					1
r19	2					2
r20	1					1
r21	1					1
r22	1					1
r23	2					2
r24	2				1		1
r25	2					2
r26	4				4
r27	7				7
r28	23				18	5
r29	1					1
r30	1					1
r31	1				1
r32	2				2
r33	1				1
r34	1				1
r35	12				12
r36	9				9
r37	1				1
r38	1				1
r39	2				2
r40	1				1
	138
