# Supplementary material for: Speciation in progress? A phylogeographic study among populations of Hemitrichia serpula (Myxomycetes)
Source: PLoS One. 2017 Apr 17;12(4):e0174825. doi: 10.1371/journal.pone.0174825 (PMC5393559; doi:10.1371/journal.pone.0174825)
Supplement: S2 File — Alignment of partial SSU sequences for 135 specimens (making 138 sequences with three specimens being heterogeneous for SSU) used in this study. (FAS) [file pone.0174825.s002.fas]

>HEMser_KRAM-M1566_r1_ho_Poland KY101012
AAGCCATGCATGTCTGAGA-GTA-ACACGGTT-TAATATTGGAATCTGCGAACGGCTCCG
TATATCTGTTGTAACCTACCCCCTCTAAGGGCCGCGGCGTCGGTATAACCGCGGTAATTC
TGGGGCTAATACATGTA-ACAGTCTAG-CTGTCGTG---GGCCGCTCC-C---TGGAGCG
CGCCCGGGCCTTGCCGGCTGACCACTGGGGGGCTCGCCC-------CCTGGCGTGATG-C
GGGCAAGTACGCCTTACTGTAGCCACGCTACGGAGAGCGGGGTGGGCT-------TCAGA
CCTATCAACTAGGCGGCCGGGGATGGTCCGGTCGCGGTCACAACGGGTACAGAGGATCAG
GGTTCGGTCCTGGAGAGGTAGCCTGAGAAATCGCTACTACTTCTAAGGAAGGCAGCAGGC
GCGCAACGTTCCCCATGGGGACACCCTGAGGACGTGAAGGGACATACCAATGCCCGGCCC

>HEMser_KRAM-M1586_r2_ho_Poland  KY101013
AAGCCATGCATGTCTGAGA-GTA-ACACGGTT-TAATATTGGAATCTGCGAACGGCTCCG
TATATCTGTTGTAACCTACCCCCTCTAAGGGCCGCGGCGTCGGTATAACCGCGGTAATTC
TGGGGCTAATACATGTA-ACAGTCTAG-CTGTCGTG---GGCCGCTCC-C---TGGAGCG
CGCCCGGGCCTTGCCGGCTGACCACTGGGGGGCTTGCCC-------CCTGGCGTGATG-C
GGGCAAGTACGCCTTACTGTAGCCACGCTACGGAGAGCGGGGTGGGCT-------TCAGA
CCTATCAACTAGGCGGCCGGGGATGGTCCGGTCGCGGTCACAACGGGTACAGAGGATCAG
GGTTCGGTCCTGGAGAGGTAGCCTGAAAAATCGCTACTACTTCTAAGGAAGGCAGCAGGC
GCGCAACGTTCCCCATGGGGACACCCTGAGGACGTGAAGGGAAATACCAATGCCCGGCCC

>HEMser_sc22135_r3_ho_Germany  KY101014
AAGCCATGCATGTCTGAGA-GTA-ACACGGTT-TAATATTGGAATCTGCGAACGGCTCCG
TATATCTGTTGTAACCTACCCCCTCTAAGGGCCGCGGCGTCGGTATAACCGCGGTAATTC
TGGGGCTAATACATGTA-ACAGTCTAG-CTGTCGTG---GGCCGCTCC-C---TGGAGCG
CGCCCGGGCCTTGCCGGCTGACCACTGGGGGGCTTGCCC-------CCTGGCGTGATG-C
GGGCAAGTACGCCTTACTGTAGCCACGCTACGGAGAGCGGGGTGGGCT-------TCAGA
CCTATCAACTAGGCGGCCGGGGATGGTCCGGTCGCGGTCACAACGGGTACAGAGGATCAG
GGTTCGGTCCTGGAGAGGTAGCCTGAGAAATCGCTACTACTTCTAAGGAAGGCAGCAGGC
GCGCAACGTTCCCCATGGGGACACCCTGAGGACGTGAAGGGACATACCAATGCCCGGCCC

>HEMser_sc8776_r3_ho_Canada  KY101015
AAGCCATGCATGTCTGAGA-GTA-ACACGGTT-TAATATTGGAATCTGCGAACGGCTCCG
TATATCTGTTGTAACCTACCCCCTCTAAGGGCCGCGGCGTCGGTATAACCGCGGTAATTC
TGGGGCTAATACATGTA-ACAGTCTAG-CTGTCGTG---GGCCGCTCC-C---TGGAGCG
CGCCCGGGCCTTGCCGGCTGACCACTGGGGGGCTTGCCC-------CCTGGCGTGATG-C
GGGCAAGTACGCCTTACTGTAGCCACGCTACGGAGAGCGGGGTGGGCT-------TCAGA
CCTATCAACTAGGCGGCCGGGGATGGTCCGGTCGCGGTCACAACGGGTACAGAGGATCAG
GGTTCGGTCCTGGAGAGGTAGCCTGAGAAATCGCTACTACTTCTAAGGAAGGCAGCAGGC
GCGCAACGTTCCCCATGGGGACACCCTGAGGACGTGAAGGGACATACCAATGCCCGGCCC

>HEMser_sc27579_r4_ho_USA  KY101016
AAGCCATGCATGTCTGAGA-GTA-ACACGGTT-TAATATTGGAATCTGCGAACGGCTCCG
TATATCTGTTGTAACCTACCCCCTCTAAGGGCCGCGGCGTCGGTATAACCGCGGTAATTC
TGGGGCTAATACATGTA-ACAGTCTAG-CTGTCGTG---GGCCGCTCC-C---TGGAGCG
CGCCCGGGCCTTGCCGGCTGACCACTGGGGGGCTTGCCC-------CCTGGCGTGATG-C
GGGCAAGTACGCCTTACTGTAGCCACGCTACGGAGAGCGGGGTGGGCT-------TCAGA
CCTATCAACTAGGCGGCCGGGGACGGTCCGGTCGCGGTCACAACGGGTACAGAGGATCAG
GGTTCGGTCCTGGAGAGGTAGCCTGAGAAATCGCTACTACTTCTAAGGAAGGCAGCAGGC
GCGCAACGTTCCCCATGGGGACACCCTGAGGACGTGAAGGGACATACCAATGCCCGGCCC

>HEMser_sc27093_r4_ho_Germany  KY101017
AAGCCATGCATGTCTGAGA-GTA-ACACGGTT-TAATATTGGAATCTGCGAACGGCTCCG
TATATCTGTTGTAACCTACCCCCTCTAAGGGCCGCGGCGTCGGTATAACCGCGGTAATTC
TGGGGCTAATACATGTA-ACAGTCTAG-CTGTCGTG---GGCCGCTCC-C---TGGAGCG
CGCCCGGGCCTTGCCGGCTGACCACTGGGGGGCTTGCCC-------CCTGGCGTGATG-C
GGGCAAGTACGCCTTACTGTAGCCACGCTACGGAGAGCGGGGTGGGCT-------TCAGA
CCTATCAACTAGGCGGCCGGGGACGGTCCGGTCGCGGTCACAACGGGTACAGAGGATCAG
GGTTCGGTCCTGGAGAGGTAGCCTGAGAAATCGCTACTACTTCTAAGGAAGGCAGCAGGC
GCGCAACGTTCCCCATGGGGACACCCTGAGGACGTGAAGGGACATACCAATGCCCGGCCC

>HEMser_sc27671_r4_ho_Germany  KY101018
AAGCCATGCATGTCTGAGA-GTA-ACACGGTT-TAATATTGGAATCTGCGAACGGCTCCG
TATATCTGTTGTAACCTACCCCCTCTAAGGGCCGCGGCGTCGGTATAACCGCGGTAATTC
TGGGGCTAATACATGTA-ACAGTCTAG-CTGTCGTG---GGCCGCTCC-C---TGGAGCG
CGCCCGGGCCTTGCCGGCTGACCACTGGGGGGCTTGCCC-------CCTGGCGTGATG-C
GGGCAAGTACGCCTTACTGTAGCCACGCTACGGAGAGCGGGGTGGGCT-------TCAGA
CCTATCAACTAGGCGGCCGGGGACGGTCCGGTCGCGGTCACAACGGGTACAGAGGATCAG
GGTTCGGTCCTGGAGAGGTAGCCTGAGAAATCGCTACTACTTCTAAGGAAGGCAGCAGGC
GCGCAACGTTCCCCATGGGGACACCCTGAGGACGTGAAGGGACATACCAATGCCCGGCCC

>HEMser_USA_r3_ho_USA  KY101019
AAGCCATGCATGTCTGAGA-GTA-ACACGGTT-TAATATTGGAATCTGCGAACGGCTCCG
TATATCTGTTGTAACCTACCCCCTCTAAGGGCCGCGGCGTCGGTATAACCGCGGTAATTC
TGGGGCTAATACATGTA-ACAGTCTAG-CTGTCGTG---GGCCGCTCC-C---TGGAGCG
CGCCCGGGCCTTGCCGGCTGACCACTGGGGGGCTTGCCC-------CCTGGCGTGATG-C
GGGCAAGTACGCCTTACTGTAGCCACGCTACGGAGAGCGGGGTGGGCT-------TCAGA
CCTATCAACTAGGCGGCCGGGGATGGTCCGGTCGCGGTCACAACGGGTACAGAGGATCAG
GGTTCGGTCCTGGAGAGGTAGCCTGAGAAATCGCTACTACTTCTAAGGAAGGCAGCAGGC
GCGCAACGTTCCCCATGGGGACACCCTGAGGACGTGAAGGGACATACCAATGCCCGGCCC

>HEMser_sc5384_r3_ho_Germany  KY101020
AAGCCATGCATGTCTGAGA-GTA-ACACGGTT-TAATATTGGAATCTGCGAACGGCTCCG
TATATCTGTTGTAACCTACCCCCTCTAAGGGCCGCGGCGTCGGTATAACCGCGGTAATTC
TGGGGCTAATACATGTA-ACAGTCTAG-CTGTCGTG---GGCCGCTCC-C---TGGAGCG
CGCCCGGGCCTTGCCGGCTGACCACTGGGGGGCTTGCCC-------CCTGGCGTGATG-C
GGGCAAGTACGCCTTACTGTAGCCACGCTACGGAGAGCGGGGTGGGCT-------TCAGA
CCTATCAACTAGGCGGCCGGGGATGGTCCGGTCGCGGTCACAACGGGTACAGAGGATCAG
GGTTCGGTCCTGGAGAGGTAGCCTGAGAAATCGCTACTACTTCTAAGGAAGGCAGCAGGC
GCGCAACGTTCCCCATGGGGACACCCTGAGGACGTGAAGGGACATACCAATGCCCGGCCC

>HEMser_LE286422_r1_ho_Russia  KY101021
AAGCCATGCATGTCTGAGA-GTA-ACACGGTT-TAATATTGGAATCTGCGAACGGCTCCG
TATATCTGTTGTAACCTACCCCCTCTAAGGGCCGCGGCGTCGGTATAACCGCGGTAATTC
TGGGGCTAATACATGTA-ACAGTCTAG-CTGTCGTG---GGCCGCTCC-C---TGGAGCG
CGCCCGGGCCTTGCCGGCTGACCACTGGGGGGCTCGCCC-------CCTGGCGTGATG-C
GGGCAAGTACGCCTTACTGTAGCCACGCTACGGAGAGCGGGGTGGGCT-------TCAGA
CCTATCAACTAGGCGGCCGGGGATGGTCCGGTCGCGGTCACAACGGGTACAGAGGATCAG
GGTTCGGTCCTGGAGAGGTAGCCTGAGAAATCGCTACTACTTCTAAGGAAGGCAGCAGGC
GCGCAACGTTCCCCATGGGGACACCCTGAGGACGTGAAGGGACATACCAATGCCCGGCCC

>HEMser_LE297856_r1_ho_Russia  KY101022
AAGCCATGCATGTCTGAGA-GTA-ACACGGTT-TAATATTGGAATCTGCGAACGGCTCCG
TATATCTGTTGTAACCTACCCCCTCTAAGGGCCGCGGCGTCGGTATAACCGCGGTAATTC
TGGGGCTAATACATGTA-ACAGTCTAG-CTGTCGTG---GGCCGCTCC-C---TGGAGCG
CGCCCGGGCCTTGCCGGCTGACCACTGGGGGGCTCGCCC-------CCTGGCGTGATG-C
GGGCAAGTACGCCTTACTGTAGCCACGCTACGGAGAGCGGGGTGGGCT-------TCAGA
CCTATCAACTAGGCGGCCGGGGATGGTCCGGTCGCGGTCACAACGGGTACAGAGGATCAG
GGTTCGGTCCTGGAGAGGTAGCCTGAGAAATCGCTACTACTTCTAAGGAAGGCAGCAGGC
GCGCAACGTTCCCCATGGGGACACCCTGAGGACGTGAAGGGACATACCAATGCCCGGCCC

>HEMser_LE286168_r5_ho_Russia  KY101023
AAGCCATGCATGTCTGAGA-GTA-ACACGGTT-TAATATTGGAATCTGCGAACGGCTCCG
TATATCTGTTGTAACCTACCCCCTCTAAGGGCCGCGGCGTCGGTATAACCGCGGTAATTC
TGGGGTTAATACATGTA-ACAGTCTAG-CTGTCGTG---GGCCGCTCC-C---TGGAGCG
CGCCCGGGCCTTGCCGGCTGACCACTGGGGGGCTCGCCC-------CCTGGCGTGATG-C
GGGCAAGTACGCCTTACTGTAGCCACGCTACGGAGAGCGGGGTGGGCT-------TCAGA
CCTATCAACTAGGCGGCCGGGGATGGTCCGGTCGCGGTCACAACGGGTACAGAGGATCAG
GGTTCGGTCCTGGAGAGGTAGCCTGAGAAATCGCTACTACTTCTAAGGAAGGCAGCAGGC
GCGCAACGTTCCCCATGGGGACACCCTGAGGACGTGAAGGGACATACCAATGCCCGGCCC

>HEMser_LE302222_r1_ho_Russia  KY101024
AAGCCATGCATGTCTGAGA-GTA-ACACGGTT-TAATATTGGAATCTGCGAACGGCTCCG
TATATCTGTTGTAACCTACCCCCTCTAAGGGCCGCGGCGTCGGTATAACCGCGGTAATTC
TGGGGCTAATACATGTA-ACAGTCTAG-CTGTCGTG---GGCCGCTCC-C---TGGAGCG
CGCCCGGGCCTTGCCGGCTGACCACTGGGGGGCTCGCCC-------CCTGGCGTGATG-C
GGGCAAGTACGCCTTACTGTAGCCACGCTACGGAGAGCGGGGTGGGCT-------TCAGA
CCTATCAACTAGGCGGCCGGGGATGGTCCGGTCGCGGTCACAACGGGTACAGAGGATCAG
GGTTCGGTCCTGGAGAGGTAGCCTGAGAAATCGCTACTACTTCTAAGGAAGGCAGCAGGC
GCGCAACGTTCCCCATGGGGACACCCTGAGGACGTGAAGGGACATACCAATGCCCGGCCC

>HEMser_LE302229_r1_ho_Russia  KY101025
AAGCCATGCATGTCTGAGA-GTA-ACACGGTT-TAATATTGGAATCTGCGAACGGCTCCG
TATATCTGTTGTAACCTACCCCCTCTAAGGGCCGCGGCGTCGGTATAACCGCGGTAATTC
TGGGGCTAATACATGTA-ACAGTCTAG-CTGTCGTG---GGCCGCTCC-C---TGGAGCG
CGCCCGGGCCTTGCCGGCTGACCACTGGGGGGCTCGCCC-------CCTGGCGTGATG-C
GGGCAAGTACGCCTTACTGTAGCCACGCTACGGAGAGCGGGGTGGGCT-------TCAGA
CCTATCAACTAGGCGGCCGGGGATGGTCCGGTCGCGGTCACAACGGGTACAGAGGATCAG
GGTTCGGTCCTGGAGAGGTAGCCTGAGAAATCGCTACTACTTCTAAGGAAGGCAGCAGGC
GCGCAACGTTCCCCATGGGGACACCCTGAGGACGTGAAGGGACATACCAATGCCCGGCCC

>HEMser_LE302239_r3_ho_Russia  KY101026
AAGCCATGCATGTCTGAGA-GTA-ACACGGTT-TAATATTGGAATCTGCGAACGGCTCCG
TATATCTGTTGTAACCTACCCCCTCTAAGGGCCGCGGCGTCGGTATAACCGCGGTAATTC
TGGGGCTAATACATGTA-ACAGTCTAG-CTGTCGTG---GGCCGCTCC-C---TGGAGCG
CGCCCGGGCCTTGCCGGCTGACCACTGGGGGGCTTGCCC-------CCTGGCGTGATG-C
GGGCAAGTACGCCTTACTGTAGCCACGCTACGGAGAGCGGGGTGGGCT-------TCAGA
CCTATCAACTAGGCGGCCGGGGATGGTCCGGTCGCGGTCACAACGGGTACAGAGGATCAG
GGTTCGGTCCTGGAGAGGTAGCCTGAGAAATCGCTACTACTTCTAAGGAAGGCAGCAGGC
GCGCAACGTTCCCCATGGGGACACCCTGAGGACGTGAAGGGACATACCAATGCCCGGCCC

>HEMser_LE302255_r3_ho_Russia  KY101027
AAGCCATGCATGTCTGAGA-GTA-ACACGGTT-TAATATTGGAATCTGCGAACGGCTCCG
TATATCTGTTGTAACCTACCCCCTCTAAGGGCCGCGGCGTCGGTATAACCGCGGTAATTC
TGGGGCTAATACATGTA-ACAGTCTAG-CTGTCGTG---GGCCGCTCC-C---TGGAGCG
CGCCCGGGCCTTGCCGGCTGACCACTGGGGGGCTTGCCC-------CCTGGCGTGATG-C
GGGCAAGTACGCCTTACTGTAGCCACGCTACGGAGAGCGGGGTGGGCT-------TCAGA
CCTATCAACTAGGCGGCCGGGGATGGTCCGGTCGCGGTCACAACGGGTACAGAGGATCAG
GGTTCGGTCCTGGAGAGGTAGCCTGAGAAATCGCTACTACTTCTAAGGAAGGCAGCAGGC
GCGCAACGTTCCCCATGGGGACACCCTGAGGACGTGAAGGGACATACCAATGCCCGGCCC

>HEMser_LE302284_r3_ho_Russia  KY101028
AAGCCATGCATGTCTGAGA-GTA-ACACGGTT-TAATATTGGAATCTGCGAACGGCTCCG
TATATCTGTTGTAACCTACCCCCTCTAAGGGCCGCGGCGTCGGTATAACCGCGGTAATTC
TGGGGCTAATACATGTA-ACAGTCTAG-CTGTCGTG---GGCCGCTCC-C---TGGAGCG
CGCCCGGGCCTTGCCGGCTGACCACTGGGGGGCTTGCCC-------CCTGGCGTGATG-C
GGGCAAGTACGCCTTACTGTAGCCACGCTACGGAGAGCGGGGTGGGCT-------TCAGA
CCTATCAACTAGGCGGCCGGGGATGGTCCGGTCGCGGTCACAACGGGTACAGAGGATCAG
GGTTCGGTCCTGGAGAGGTAGCCTGAGAAATCGCTACTACTTCTAAGGAAGGCAGCAGGC
GCGCAACGTTCCCCATGGGGACACCCTGAGGACGTGAAGGGACATACCAATGCCCGGCCC

>HEMser_LE302298_r3_ho_Russia  KY101029
AAGCCATGCATGTCTGAGA-GTA-ACACGGTT-TAATATTGGAATCTGCGAACGGCTCCG
TATATCTGTTGTAACCTACCCCCTCTAAGGGCCGCGGCGTCGGTATAACCGCGGTAATTC
TGGGGCTAATACATGTA-ACAGTCTAG-CTGTCGTG---GGCCGCTCC-C---TGGAGCG
CGCCCGGGCCTTGCCGGCTGACCACTGGGGGGCTTGCCC-------CCTGGCGTGATG-C
GGGCAAGTACGCCTTACTGTAGCCACGCTACGGAGAGCGGGGTGGGCT-------TCAGA
CCTATCAACTAGGCGGCCGGGGATGGTCCGGTCGCGGTCACAACGGGTACAGAGGATCAG
GGTTCGGTCCTGGAGAGGTAGCCTGAGAAATCGCTACTACTTCTAAGGAAGGCAGCAGGC
GCGCAACGTTCCCCATGGGGACACCCTGAGGACGTGAAGGGACATACCAATGCCCGGCCC

>HEMser_LE302305_r3_ho_Russia  KY101030
AAGCCATGCATGTCTGAGA-GTA-ACACGGTT-TAATATTGGAATCTGCGAACGGCTCCG
TATATCTGTTGTAACCTACCCCCTCTAAGGGCCGCGGCGTCGGTATAACCGCGGTAATTC
TGGGGCTAATACATGTA-ACAGTCTAG-CTGTCGTG---GGCCGCTCC-C---TGGAGCG
CGCCCGGGCCTTGCCGGCTGACCACTGGGGGGCTTGCCC-------CCTGGCGTGATG-C
GGGCAAGTACGCCTTACTGTAGCCACGCTACGGAGAGCGGGGTGGGCT-------TCAGA
CCTATCAACTAGGCGGCCGGGGATGGTCCGGTCGCGGTCACAACGGGTACAGAGGATCAG
GGTTCGGTCCTGGAGAGGTAGCCTGAGAAATCGCTACTACTTCTAAGGAAGGCAGCAGGC
GCGCAACGTTCCCCATGGGGACACCCTGAGGACGTGAAGGGACATACCAATGCCCGGCCC

>HEMser_LE302378_r3_ho_Russia  KY101031
AAGCCATGCATGTCTGAGA-GTA-ACACGGTT-TAATATTGGAATCTGCGAACGGCTCCG
TATATCTGTTGTAACCTACCCCCTCTAAGGGCCGCGGCGTCGGTATAACCGCGGTAATTC
TGGGGCTAATACATGTA-ACAGTCTAG-CTGTCGTG---GGCCGCTCC-C---TGGAGCG
CGCCCGGGCCTTGCCGGCTGACCACTGGGGGGCTTGCCC-------CCTGGCGTGATG-C
GGGCAAGTACGCCTTACTGTAGCCACGCTACGGAGAGCGGGGTGGGCT-------TCAGA
CCTATCAACTAGGCGGCCGGGGATGGTCCGGTCGCGGTCACAACGGGTACAGAGGATCAG
GGTTCGGTCCTGGAGAGGTAGCCTGAGAAATCGCTACTACTTCTAAGGAAGGCAGCAGGC
GCGCAACGTTCCCCATGGGGACACCCTGAGGACGTGAAGGGACATACCAATGCCCGGCCC

>HEMser_LE302390_r1_ho_Russia  KY101032
AAGCCATGCATGTCTGAGA-GTA-ACACGGTT-TAATATTGGAATCTGCGAACGGCTCCG
TATATCTGTTGTAACCTACCCCCTCTAAGGGCCGCGGCGTCGGTATAACCGCGGTAATTC
TGGGGCTAATACATGTA-ACAGTCTAG-CTGTCGTG---GGCCGCTCC-C---TGGAGCG
CGCCCGGGCCTTGCCGGCTGACCACTGGGGGGCTCGCCC-------CCTGGCGTGATG-C
GGGCAAGTACGCCTTACTGTAGCCACGCTACGGAGAGCGGGGTGGGCT-------TCAGA
CCTATCAACTAGGCGGCCGGGGATGGTCCGGTCGCGGTCACAACGGGTACAGAGGATCAG
GGTTCGGTCCTGGAGAGGTAGCCTGAGAAATCGCTACTACTTCTAAGGAAGGCAGCAGGC
GCGCAACGTTCCCCATGGGGACACCCTGAGGACGTGAAGGGACATACCAATGCCCGGCCC

>HEMser_LE302412_r1_ho_Russia  KY101033
AAGCCATGCATGTCTGAGA-GTA-ACACGGTT-TAATATTGGAATCTGCGAACGGCTCCG
TATATCTGTTGTAACCTACCCCCTCTAAGGGCCGCGGCGTCGGTATAACCGCGGTAATTC
TGGGGCTAATACATGTA-ACAGTCTAG-CTGTCGTG---GGCCGCTCC-C---TGGAGCG
CGCCCGGGCCTTGCCGGCTGACCACTGGGGGGCTCGCCC-------CCTGGCGTGATG-C
GGGCAAGTACGCCTTACTGTAGCCACGCTACGGAGAGCGGGGTGGGCT-------TCAGA
CCTATCAACTAGGCGGCCGGGGATGGTCCGGTCGCGGTCACAACGGGTACAGAGGATCAG
GGTTCGGTCCTGGAGAGGTAGCCTGAGAAATCGCTACTACTTCTAAGGAAGGCAGCAGGC
GCGCAACGTTCCCCATGGGGACACCCTGAGGACGTGAAGGGACATACCAATGCCCGGCCC

>HEMser_LE302427_r4_ho_Russia  KY101034
AAGCCATGCATGTCTGAGA-GTA-ACACGGTT-TAATATTGGAATCTGCGAACGGCTCCG
TATATCTGTTGTAACCTACCCCCTCTAAGGGCCGCGGCGTCGGTATAACCGCGGTAATTC
TGGGGCTAATACATGTA-ACAGTCTAG-CTGTCGTG---GGCCGCTCC-C---TGGAGCG
CGCCCGGGCCTTGCCGGCTGACCACTGGGGGGCTTGCCC-------CCTGGCGTGATG-C
GGGCAAGTACGCCTTACTGTAGCCACGCTACGGAGAGCGGGGTGGGCT-------TCAGA
CCTATCAACTAGGCGGCCGGGGACGGTCCGGTCGCGGTCACAACGGGTACAGAGGATCAG
GGTTCGGTCCTGGAGAGGTAGCCTGAGAAATCGCTACTACTTCTAAGGAAGGCAGCAGGC
GCGCAACGTTCCCCATGGGGACACCCTGAGGACGTGAAGGGACATACCAATGCCCGGCCC

>HEMser_LE302454_r1_ho_Russia  KY101035
AAGCCATGCATGTCTGAGA-GTA-ACACGGTT-TAATATTGGAATCTGCGAACGGCTCCG
TATATCTGTTGTAACCTACCCCCTCTAAGGGCCGCGGCGTCGGTATAACCGCGGTAATTC
TGGGGCTAATACATGTA-ACAGTCTAG-CTGTCGTG---GGCCGCTCC-C---TGGAGCG
CGCCCGGGCCTTGCCGGCTGACCACTGGGGGGCTCGCCC-------CCTGGCGTGATG-C
GGGCAAGTACGCCTTACTGTAGCCACGCTACGGAGAGCGGGGTGGGCT-------TCAGA
CCTATCAACTAGGCGGCCGGGGATGGTCCGGTCGCGGTCACAACGGGTACAGAGGATCAG
GGTTCGGTCCTGGAGAGGTAGCCTGAGAAATCGCTACTACTTCTAAGGAAGGCAGCAGGC
GCGCAACGTTCCCCATGGGGACACCCTGAGGACGTGAAGGGACATACCAATGCCCGGCCC

>HEMser_LE302468_r1_ho_Russia  KY101036
AAGCCATGCATGTCTGAGA-GTA-ACACGGTT-TAATATTGGAATCTGCGAACGGCTCCG
TATATCTGTTGTAACCTACCCCCTCTAAGGGCCGCGGCGTCGGTATAACCGCGGTAATTC
TGGGGCTAATACATGTA-ACAGTCTAG-CTGTCGTG---GGCCGCTCC-C---TGGAGCG
CGCCCGGGCCTTGCCGGCTGACCACTGGGGGGCTCGCCC-------CCTGGCGTGATG-C
GGGCAAGTACGCCTTACTGTAGCCACGCTACGGAGAGCGGGGTGGGCT-------TCAGA
CCTATCAACTAGGCGGCCGGGGATGGTCCGGTCGCGGTCACAACGGGTACAGAGGATCAG
GGTTCGGTCCTGGAGAGGTAGCCTGAGAAATCGCTACTACTTCTAAGGAAGGCAGCAGGC
GCGCAACGTTCCCCATGGGGACACCCTGAGGACGTGAAGGGACATACCAATGCCCGGCCC

>HEMser_LE302487_r3_ho_Russia  KY101037
AAGCCATGCATGTCTGAGA-GTA-ACACGGTT-TAATATTGGAATCTGCGAACGGCTCCG
TATATCTGTTGTAACCTACCCCCTCTAAGGGCCGCGGCGTCGGTATAACCGCGGTAATTC
TGGGGCTAATACATGTA-ACAGTCTAG-CTGTCGTG---GGCCGCTCC-C---TGGAGCG
CGCCCGGGCCTTGCCGGCTGACCACTGGGGGGCTTGCCC-------CCTGGCGTGATG-C
GGGCAAGTACGCCTTACTGTAGCCACGCTACGGAGAGCGGGGTGGGCT-------TCAGA
CCTATCAACTAGGCGGCCGGGGATGGTCCGGTCGCGGTCACAACGGGTACAGAGGATCAG
GGTTCGGTCCTGGAGAGGTAGCCTGAGAAATCGCTACTACTTCTAAGGAAGGCAGCAGGC
GCGCAACGTTCCCCATGGGGACACCCTGAGGACGTGAAGGGACATACCAATGCCCGGCCC

>HEMser_LE302491_r1_ho_Russia  KY101038
AAGCCATGCATGTCTGAGA-GTA-ACACGGTT-TAATATTGGAATCTGCGAACGGCTCCG
TATATCTGTTGTAACCTACCCCCTCTAAGGGCCGCGGCGTCGGTATAACCGCGGTAATTC
TGGGGCTAATACATGTA-ACAGTCTAG-CTGTCGTG---GGCCGCTCC-C---TGGAGCG
CGCCCGGGCCTTGCCGGCTGACCACTGGGGGGCTCGCCC-------CCTGGCGTGATG-C
GGGCAAGTACGCCTTACTGTAGCCACGCTACGGAGAGCGGGGTGGGCT-------TCAGA
CCTATCAACTAGGCGGCCGGGGATGGTCCGGTCGCGGTCACAACGGGTACAGAGGATCAG
GGTTCGGTCCTGGAGAGGTAGCCTGAGAAATCGCTACTACTTCTAAGGAAGGCAGCAGGC
GCGCAACGTTCCCCATGGGGACACCCTGAGGACGTGAAGGGACATACCAATGCCCGGCCC

>HEMser_LE302507_r1_ho_Russia  KY101039
AAGCCATGCATGTCTGAGA-GTA-ACACGGTT-TAATATTGGAATCTGCGAACGGCTCCG
TATATCTGTTGTAACCTACCCCCTCTAAGGGCCGCGGCGTCGGTATAACCGCGGTAATTC
TGGGGCTAATACATGTA-ACAGTCTAG-CTGTCGTG---GGCCGCTCC-C---TGGAGCG
CGCCCGGGCCTTGCCGGCTGACCACTGGGGGGCTCGCCC-------CCTGGCGTGATG-C
GGGCAAGTACGCCTTACTGTAGCCACGCTACGGAGAGCGGGGTGGGCT-------TCAGA
CCTATCAACTAGGCGGCCGGGGATGGTCCGGTCGCGGTCACAACGGGTACAGAGGATCAG
GGTTCGGTCCTGGAGAGGTAGCCTGAGAAATCGCTACTACTTCTAAGGAAGGCAGCAGGC
GCGCAACGTTCCCCATGGGGACACCCTGAGGACGTGAAGGGACATACCAATGCCCGGCCC

>HEMser_LE302509_r3_ho_Russia  KY101040
AAGCCATGCATGTCTGAGA-GTA-ACACGGTT-TAATATTGGAATCTGCGAACGGCTCCG
TATATCTGTTGTAACCTACCCCCTCTAAGGGCCGCGGCGTCGGTATAACCGCGGTAATTC
TGGGGCTAATACATGTA-ACAGTCTAG-CTGTCGTG---GGCCGCTCC-C---TGGAGCG
CGCCCGGGCCTTGCCGGCTGACCACTGGGGGGCTTGCCC-------CCTGGCGTGATG-C
GGGCAAGTACGCCTTACTGTAGCCACGCTACGGAGAGCGGGGTGGGCT-------TCAGA
CCTATCAACTAGGCGGCCGGGGATGGTCCGGTCGCGGTCACAACGGGTACAGAGGATCAG
GGTTCGGTCCTGGAGAGGTAGCCTGAGAAATCGCTACTACTTCTAAGGAAGGCAGCAGGC
GCGCAACGTTCCCCATGGGGACACCCTGAGGACGTGAAGGGACATACCAATGCCCGGCCC

>HEMser_LE302512_r3_ho_Russia  KY101041
AAGCCATGCATGTCTGAGA-GTA-ACACGGTT-TAATATTGGAATCTGCGAACGGCTCCG
TATATCTGTTGTAACCTACCCCCTCTAAGGGCCGCGGCGTCGGTATAACCGCGGTAATTC
TGGGGCTAATACATGTA-ACAGTCTAG-CTGTCGTG---GGCCGCTCC-C---TGGAGCG
CGCCCGGGCCTTGCCGGCTGACCACTGGGGGGCTTGCCC-------CCTGGCGTGATG-C
GGGCAAGTACGCCTTACTGTAGCCACGCTACGGAGAGCGGGGTGGGCT-------TCAGA
CCTATCAACTAGGCGGCCGGGGATGGTCCGGTCGCGGTCACAACGGGTACAGAGGATCAG
GGTTCGGTCCTGGAGAGGTAGCCTGAGAAATCGCTACTACTTCTAAGGAAGGCAGCAGGC
GCGCAACGTTCCCCATGGGGACACCCTGAGGACGTGAAGGGACATACCAATGCCCGGCCC

>HEMser_LE302520_r1_ho_Russia  KY101042
AAGCCATGCATGTCTGAGA-GTA-ACACGGTT-TAATATTGGAATCTGCGAACGGCTCCG
TATATCTGTTGTAACCTACCCCCTCTAAGGGCCGCGGCGTCGGTATAACCGCGGTAATTC
TGGGGCTAATACATGTA-ACAGTCTAG-CTGTCGTG---GGCCGCTCC-C---TGGAGCG
CGCCCGGGCCTTGCCGGCTGACCACTGGGGGGCTCGCCC-------CCTGGCGTGATG-C
GGGCAAGTACGCCTTACTGTAGCCACGCTACGGAGAGCGGGGTGGGCT-------TCAGA
CCTATCAACTAGGCGGCCGGGGATGGTCCGGTCGCGGTCACAACGGGTACAGAGGATCAG
GGTTCGGTCCTGGAGAGGTAGCCTGAGAAATCGCTACTACTTCTAAGGAAGGCAGCAGGC
GCGCAACGTTCCCCATGGGGACACCCTGAGGACGTGAAGGGACATACCAATGCCCGGCCC

>HEMser_LE302598_r1_ho_Russia  KY101043
AAGCCATGCATGTCTGAGA-GTA-ACACGGTT-TAATATTGGAATCTGCGAACGGCTCCG
TATATCTGTTGTAACCTACCCCCTCTAAGGGCCGCGGCGTCGGTATAACCGCGGTAATTC
TGGGGCTAATACATGTA-ACAGTCTAG-CTGTCGTG---GGCCGCTCC-C---TGGAGCG
CGCCCGGGCCTTGCCGGCTGACCACTGGGGGGCTCGCCC-------CCTGGCGTGATG-C
GGGCAAGTACGCCTTACTGTAGCCACGCTACGGAGAGCGGGGTGGGCT-------TCAGA
CCTATCAACTAGGCGGCCGGGGATGGTCCGGTCGCGGTCACAACGGGTACAGAGGATCAG
GGTTCGGTCCTGGAGAGGTAGCCTGAGAAATCGCTACTACTTCTAAGGAAGGCAGCAGGC
GCGCAACGTTCCCCATGGGGACACCCTGAGGACGTGAAGGGACATACCAATGCCCGGCCC

>HEMser_LE302651_r3_ho_Russia  KY101044
AAGCCATGCATGTCTGAGA-GTA-ACACGGTT-TAATATTGGAATCTGCGAACGGCTCCG
TATATCTGTTGTAACCTACCCCCTCTAAGGGCCGCGGCGTCGGTATAACCGCGGTAATTC
TGGGGCTAATACATGTA-ACAGTCTAG-CTGTCGTG---GGCCGCTCC-C---TGGAGCG
CGCCCGGGCCTTGCCGGCTGACCACTGGGGGGCTTGCCC-------CCTGGCGTGATG-C
GGGCAAGTACGCCTTACTGTAGCCACGCTACGGAGAGCGGGGTGGGCT-------TCAGA
CCTATCAACTAGGCGGCCGGGGATGGTCCGGTCGCGGTCACAACGGGTACAGAGGATCAG
GGTTCGGTCCTGGAGAGGTAGCCTGAGAAATCGCTACTACTTCTAAGGAAGGCAGCAGGC
GCGCAACGTTCCCCATGGGGACACCCTGAGGACGTGAAGGGACATACCAATGCCCGGCCC

>HEMser_LE286455_r6_ho_Russia  KY101045
AAGCCATGCATGTCTGAGA-GTA-ACACGGTT-TAATATTGGAATCTGCGAACGGCTCCG
TATATCTGTTGTGACCTACCCCCTCTAAGGGCCGCGGCGTCGGTATAACCGCGGTAATTC
TGGGGCTAATACATGTA-ACAGTCTAG-CTGTCGTG---GGCCGCTCC-C---TGGAGCG
CGCCCGGGCCTTGCCGGCTGACCACTGGGGGGCTCGCCC-------CCTGGCGTGATG-C
GGGCAAGTACGCCTTACTGTAGCCACGCTACGGAGAGCGGGGTGGGCT-------TCAGA
CCTATCAACTAGGCGGCCGGGGATGGTCCGGTCGCGGTCACAACGGGTACAGAGGATCAG
GGTTCGGTCCTGGAGAGGTAGCCTGAGAAATCGCTACTACTTCTAAGGAAGGCAGCAGGC
GCGCAACGTTCCCCATGGGGACACCCTGAGGACGTGAAGGGACATACCAATGCCCGGCCC

>HEMser_M1953_r4_ho_Philippines  KY101046
AAGCCATGCATGTCTGAGA-GTA-ACACGGTT-TAATATTGGAATCTGCGAACGGCTCCG
TATATCTGTTGTAACCTACCCCCTCTAAGGGCCGCGGCGTCGGTATAACCGCGGTAATTC
TGGGGCTAATACATGTA-ACAGTCTAG-CTGTCGTG---GGCCGCTCC-C---TGGAGCG
CGCCCGGGCCTTGCCGGCTGACCACTGGGGGGCTTGCCC-------CCTGGCGTGATG-C
GGGCAAGTACGCCTTACTGTAGCCACGCTACGGAGAGCGGGGTGGGCT-------TCAGA
CCTATCAACTAGGCGGCCGGGGACGGTCCGGTCGCGGTCACAACGGGTACAGAGGATCAG
GGTTCGGTCCTGGAGAGGTAGCCTGAGAAATCGCTACTACTTCTAAGGAAGGCAGCAGGC
GCGCAACGTTCCCCATGGGGACACCCTGAGGACGTGAAGGGACATACCAATGCCCGGCCC

>HEMser_LE302619_r7_ho_Russia  KY101047
AAGCCATGCATGTCTGAGA-GTA-ACACGGTT-TAATATTGGAATCTGCGAACGGCTCCG
TATATCTGTTGTAACCTACCCCCTCTAAGGGCCGCGGCGTCGGTATAACCGCGGTAATTC
TGGGGCTAATACATGTA-ACAGTCTAG-CTGTCGTG---GGCCGCTCC-C---TGGAGCG
CGCCCGGGCCTTGCCGGCTGACCACTGGGGGGCTCCCCC-------CCTGGCGCGATG-C
GGGCAAGTACGCCTTACCGCAGCCACGCAGCGGAGAGCGGGGTGGGCT-------TCAGA
CCTATCAACTAGGCGGCCGGGGATGGTCCGGTCGCGGTCACAACGGGTACAGAGGATCAG
GGTTCGGTCCTGGAGAGGTAGCCTGAGAAATCGCTACTACTTCTAAGGAAGGCAGCAGGC
GCGCAACGTTCCCCATGGGGATACCCTGAGGACGTGAAGGGACATACCAATGCCCGGCCC

>HEMser_LE302535_r3_ho_Russia  KY101048
AAGCCATGCATGTCTGAGA-GTA-ACACGGTT-TAATATTGGAATCTGCGAACGGCTCCG
TATATCTGTTGTAACCTACCCCCTCTAAGGGCCGCGGCGTCGGTATAACCGCGGTAATTC
TGGGGCTAATACATGTA-ACAGTCTAG-CTGTCGTG---GGCCGCTCC-C---TGGAGCG
CGCCCGGGCCTTGCCGGCTGACCACTGGGGGGCTTGCCC-------CCTGGCGTGATG-C
GGGCAAGTACGCCTTACTGTAGCCACGCTACGGAGAGCGGGGTGGGCT-------TCAGA
CCTATCAACTAGGCGGCCGGGGATGGTCCGGTCGCGGTCACAACGGGTACAGAGGATCAG
GGTTCGGTCCTGGAGAGGTAGCCTGAGAAATCGCTACTACTTCTAAGGAAGGCAGCAGGC
GCGCAACGTTCCCCATGGGGACACCCTGAGGACGTGAAGGGACATACCAATGCCCGGCCC

>HEMser_sc28046_r3_ho_CostaRica  KY101049
AAGCCATGCATGTCTGAGA-GTA-ACACGGTT-TAATATTGGAATCTGCGAACGGCTCCG
TATATCTGTTGTAACCTACCCCCTCTAAGGGCCGCGGCGTCGGTATAACCGCGGTAATTC
TGGGGCTAATACATGTA-ACAGTCTAG-CTGTCGTG---GGCCGCTCC-C---TGGAGCG
CGCCCGGGCCTTGCCGGCTGACCACTGGGGGGCTTGCCC-------CCTGGCGTGATG-C
GGGCAAGTACGCCTTACTGTAGCCACGCTACGGAGAGCGGGGTGGGCT-------TCAGA
CCTATCAACTAGGCGGCCGGGGATGGTCCGGTCGCGGTCACAACGGGTACAGAGGATCAG
GGTTCGGTCCTGGAGAGGTAGCCTGAGAAATCGCTACTACTTCTAAGGAAGGCAGCAGGC
GCGCAACGTTCCCCATGGGGACACCCTGAGGACGTGAAGGGACATACCAATGCCCGGCCC

>HEMser_sc28068_r3_ho_CostaRica  KY101050
AAGCCATGCATGTCTGAGA-GTA-ACACGGTT-TAATATTGGAATCTGCGAACGGCTCCG
TATATCTGTTGTAACCTACCCCCTCTAAGGGCCGCGGCGTCGGTATAACCGCGGTAATTC
TGGGGCTAATACATGTA-ACAGTCTAG-CTGTCGTG---GGCCGCTCC-C---TGGAGCG
CGCCCGGGCCTTGCCGGCTGACCACTGGGGGGCTTGCCC-------CCTGGCGTGATG-C
GGGCAAGTACGCCTTACTGTAGCCACGCTACGGAGAGCGGGGTGGGCT-------TCAGA
CCTATCAACTAGGCGGCCGGGGATGGTCCGGTCGCGGTCACAACGGGTACAGAGGATCAG
GGTTCGGTCCTGGAGAGGTAGCCTGAGAAATCGCTACTACTTCTAAGGAAGGCAGCAGGC
GCGCAACGTTCCCCATGGGGACACCCTGAGGACGTGAAGGGACATACCAATGCCCGGCCC

>HEMser_sc28090_r3_he1_CostaRica  KY101051
AAGCCATGCATGTCTGAGA-GTA-ACACGGTT-TAATATTGGAATCTGCGAACGGCTCCG
TATATCTGTTGTAACCTACCCCCTCTAAGGGCCGCGGCGTCGGTATAACCGCGGTAATTC
TGGGGCTAATACATGTA-ACAGTCTAG-CTGTCGTG---GGCCGCTCC-C---TGGAGCG
CGCCCGGGCCTTGCCGGCTGACCACTGGGGGGCTTGCCC-------CCTGGCGTGATG-C
GGGCAAGTACGCCTTACTGTAGCCACGCTACGGAGAGCGGGGTGGGCT-------TCAGA
CCTATCAACTAGGCGGCCGGGGATGGTCCGGTCGCGGTCACAACGGGTACAGAGGATCAG
GGTTCGGTCCTGGAGAGGTAGCCTGAGAAATCGCTACTACTTCTAAGGAAGGCAGCAGGC
GCGCAACGTTCCCCATGGGGACACCCTGAGGACGTGAAGGGACATACCAATGCCCGGCCC

>HEMser_sc28128_r3_he1_CostaRica  KY101052
AAGCCATGCATGTCTGAGA-GTA-ACACGGTT-TAATATTGGAATCTGCGAACGGCTCCG
TATATCTGTTGTAACCTACCCCCTCTAAGGGCCGCGGCGTCGGTATAACCGCGGTAATTC
TGGGGCTAATACATGTA-ACAGTCTAG-CTGTCGTG---GGCCGCTCC-C---TGGAGCG
CGCCCGGGCCTTGCCGGCTGACCACTGGGGGGCTTGCCC-------CCTGGCGTGATG-C
GGGCAAGTACGCCTTACTGTAGCCACGCTACGGAGAGCGGGGTGGGCT-------TCAGA
CCTATCAACTAGGCGGCCGGGGATGGTCCGGTCGCGGTcACAACGGGTACAGAGGATCAG
GGTTCGGTCCTGGAGAGGTAGCCTGAGAAATCGCTACTACTTCTAAGGAAGGCAGCAGGC
GCGCAACGTTCCCCATGGGGACACCCTGAGGACGTGAAGGGACATACCAATGcCCGgcCC

>HEMser_LE297865_r8_ho_Russia  KY101053
AAGCCATGCATGTCTTAGA-GTA-ACGAAATGGCGATGGCGGAATCTGCGAACGGCTCCG
TATATCTGTTGTAACCCACCCCCTCTAAGGGCCGAGGCGTCGGTATAACCGCGGTAATTC
TGGGGCTAATACATGTA-ACGGCTTCG-CCGTCGTG---GGCCGCTCCCC---TTGAGCG
CGCTCGGGCCTTGCCGGCTGACCACTGGGGGGTTCGCCC-------CCTGGCGCGATG-C
GGGCAAGTACGCCTTACCGCTGAAACCCAGTGGAGAGCGGGGTGGGCT-------TCAGA
CCTATCAACTAGGCGGCCGGGGATGGTCCGGTCGCGGTCACAACGGGTACAGAGGATCAG
GGTTCGGTCCTGGAGAGGTAGCCTGAGAAATCGCTACTACTTCTAAGGAAGGCAGCAGGC
GCGCAACGTTCCCCATGGGGACACCCTGAGGACGTGAAGGGACATACCAATGCCCGGCCC

>HEMser_LE297762_r9_ho_Russia  KY101054
AAGCCATGCATGTCTTAGA-GTA-ACGAAATGGCGATGGCGGAATCTGCGAACGGCTCCG
TATATCTGTTGTAACCCACCCCCTCTAAGGGCCGAGGCGTCGGTATAACCGCGGTAATTC
TGGGGCTAATACATGTA-ACGGCTTCG-CCGTCGTG---GGCCGCTCCCC---TTGAGCG
CGCTCGGGCCTTGCCGGCTGACCACTGGGGGGTTCGCCC-------CCTGGCGCGATG-C
GGGCAAGTACGCCTTACCGCTGAAACCCAGTGGAGAGCGGGGTGGGCT-------TCAGA
CCTATCAACTAGGCGGCCGGGGATGGTCCGGTCGCGGTCACAACGGGTACAGAGGATCAG
GGTTCGGTCCTGGAAAGGTAGCCTGAGAAATCGCTACTACTTCTAAGGAAGGCAGCAGGC
GCGCAACGTTCCCCATGGGGACACCCTGAGGACGTGAAGGGACATACCAATGCCCGGCCC

>HEMser_LE286272_r8_ho_Russia  KY101055
AAGCCATGCATGTCTTAGA-GTA-ACGAAATGGCGATGGCGGAATCTGCGAACGGCTCCG
TATATCTGTTGTAACCCACCCCCTCTAAGGGCCGAGGCGTCGGTATAACCGCGGTAATTC
TGGGGCTAATACATGTA-ACGGCTTCG-CCGTCGTG---GGCCGCTCCCC---TTGAGCG
CGCTCGGGCCTTGCCGGCTGACCACTGGGGGGTTCGCCC-------CCTGGCGCGATG-C
GGGCAAGTACGCCTTACCGCTGAAACCCAGTGGAGAGCGGGGTGGGCT-------TCAGA
CCTATCAACTAGGCGGCCGGGGATGGTCCGGTCGCGGTCACAACGGGTACAGAGGATCAG
GGTTCGGTCCTGGAGAGGTAGCCTGAGAAATCGCTACTACTTCTAAGGAAGGCAGCAGGC
GCGCAACGTTCCCCATGGGGACACCCTGAGGACGTGAAGGGACATACCAATGCCCGGCCC

>HEMser_LE297781_r8_ho_Russia  KY101056
AAGCCATGCATGTCTTAGA-GTA-ACGAAATGGCGATGGCGGAATCTGCGAACGGCTCCG
TATATCTGTTGTAACCCACCCCCTCTAAGGGCCGAGGCGTCGGTATAACCGCGGTAATTC
TGGGGCTAATACATGTA-ACGGCTTCG-CCGTCGTG---GGCCGCTCCCC---TTGAGCG
CGCTCGGGCCTTGCCGGCTGACCACTGGGGGGTTCGCCC-------CCTGGCGCGATG-C
GGGCAAGTACGCCTTACCGCTGAAACCCAGTGGAGAGCGGGGTGGGCT-------TCAGA
CCTATCAACTAGGCGGCCGGGGATGGTCCGGTCGCGGTCACAACGGGTACAGAGGATCAG
GGTTCGGTCCTGGAGAGGTAGCCTGAGAAATCGCTACTACTTCTAAGGAAGGCAGCAGGC
GCGCAACGTTCCCCATGGGGACACCCTGAGGACGTGAAGGGACATACCAATGCCCGGCCC

>HEMser_LE286153_r10_ho_Russia  KY101057
AAGCCATGCATGTCTTAGA-GTA-ACGAAATGGCGATGGCGGAATCTGCAAACGGCTCCG
TATATCTGTTGTAACCCACCCCCTCTAAGGGCCGAGGCGTCGGTATAACCGCGGTAATTC
TGGGGCTAATACATGTA-ACGGCTTCG-CCGTCGTG---GGCCGCTCCCC---TTGAGCG
CGCTCGGGCCTTGCCGGCTGACCACTGGGGGGTTCGCCC-------CCTGGCGCGATG-C
GGGCAAGTACGCCTTACCGCTGAAACCCAGTGGAGAGCGGGGTGGGCT-------TCAGA
CCTATCAACTAGGCGGCCGGGGATGGTCCGGTCGCGGTCACAACGGGTACAGAGGATCAG
GGTTCGGTCCTGGAGAGGTAGCCTGAGAAATCGCTACTACTTCTAAGGAAGGCAGCAGGC
GCGCAACGTTCCCCATGGGGACACCCTGAGGACGTGAAGGGACATACCAATGCCCGGCCC

>HEMser_297763_r8_ho_Russia  KY101058
AAGCCATGCATGTCTTAGA-GTA-ACGAAATGGCGATGGCGGAATCTGCGAACGGCTCCG
TATATCTGTTGTAACCCACCCCCTCTAAGGGCCGAGGCGTCGGTATAACCGCGGTAATTC
TGGGGCTAATACATGTA-ACGGCTTCG-CCGTCGTG---GGCCGCTCCCC---TTGAGCG
CGCTCGGGCCTTGCCGGCTGACCACTGGGGGGTTCGCCC-------CCTGGCGCGATG-C
GGGCAAGTACGCCTTACCGCTGAAACCCAGTGGAGAGCGGGGTGGGCT-------TCAGA
CCTATCAACTAGGCGGCCGGGGATGGTCCGGTCGCGGTCACAACGGGTACAGAGGATCAG
GGTTCGGTCCTGGAGAGGTAGCCTGAGAAATCGCTACTACTTCTAAGGAAGGCAGCAGGC
GCGCAACGTTCCCCATGGGGACACCCTGAGGACGTGAAGGGACATACCAATGCCCGGCCC

>HEMser_LE297765_r8_ho_Russia  KY101059
AAGCCATGCATGTCTTAGA-GTA-ACGAAATGGCGATGGCGGAATCTGCGAACGGCTCCG
TATATCTGTTGTAACCCACCCCCTCTAAGGGCCGAGGCGTCGGTATAACCGCGGTAATTC
TGGGGCTAATACATGTA-ACGGCTTCG-CCGTCGTG---GGCCGCTCCCC---TTGAGCG
CGCTCGGGCCTTGCCGGCTGACCACTGGGGGGTTCGCCC-------CCTGGCGCGATG-C
GGGCAAGTACGCCTTACCGCTGAAACCCAGTGGAGAGCGGGGTGGGCT-------TCAGA
CCTATCAACTAGGCGGCCGGGGATGGTCCGGTCGCGGTCACAACGGGTACAGAGGATCAG
GGTTCGGTCCTGGAGAGGTAGCCTGAGAAATCGCTACTACTTCTAAGGAAGGCAGCAGGC
GCGCAACGTTCCCCATGGGGACACCCTGAGGACGTGAAGGGACATACCAATGCCCGGCCC

>HEMser_LE297767_r11_ho_Russia  KY101060
AAGCCATGCATGTCTTAGA-GTA-ACGAAATGGCGATGGCGGAATCTGCGAACGGCTCCG
TATATCTGTTGTAACCCACCCCCTCTAAGGGCCGAGGCGTCGGTATAACCGCGGTAATTC
TGGGGCTAATACATGTA-ACGGCTTCG-CCGTCGTG---GGCCGCTCCCC---TTGAGCG
CGCTCGGGCCTTGCCGGCTGACCACTGGGGGGTTCGCCC-------CCTGGCGCGATG-C
GGGCAAGTACGCCTTACCGCTGAAACCCAGTGGAGAGCGGGGTGGGCT-------TCAAA
CCTATCAACTAGGCGGCCGGGGATGGTCCGGTCGCGGTCACAACGGGTACAGAGGATCAG
GGTTCGGTCCTGGAGAGGTAGCCTGAGAAATCGCTACTACTTCTAAGGAAGGCAGCAGGC
GCGCAACGTTCCCCATGGGGACACCCTGAGGACGTGAAGGGACATACCAATGCCCGGCCC

>HEMser_LE302275_r12_ho_Russia  KY101061
AAGCCATGCATGTCTTAGA-GTA-ACGAA-TGGCGATGGCGGAATCTGCGAACGGCTCCG
TATATCTGTTGTAACCCACCCCCTCTAAGGGCCGAGGCGTCGGTATAACCGCGGTAATTC
TGGGGCTAATACATGTA-ACGGCTTCG-CCGTCGTG---GGCCGCTCCCC---TTGAGCG
CGCTCGGGCCTTGCCGGCTGACCACTGGGGGGTTCGCCC-------CCTGGCGCGATG-C
GGGCAAGTACGCCTTACCGCTGAAACCCAGTGGAGAGCGGGGTGGGCT-------TCAGA
CCTATCAACTAGGCGGCCGGGGATGGTCCGGTCGCGGTCACAACGGGTACAGAGGATCAG
GGTTCGGTCCTGGAGAGGTAGCCTGAGAAATCGCTACTACTTCTAAGGAAGGCAGCAGGC
GCGCAACGTTCCCCATGGGGACACCCTGAGGACGTGAAGGGACATACCAATGCCCGGCCC

>HEMser_LE259476_r12_ho_Russia  KY101062
AAGCCATGCATGTCTTAGA-GTA-ACGAA-TGGCGATGGCGGAATCTGCGAACGGCTCCG
TATATCTGTTGTAACCCACCCCCTCTAAGGGCCGAGGCGTCGGTATAACCGCGGTAATTC
TGGGGCTAATACATGTA-ACGGCTTCG-CCGTCGTG---GGCCGCTCCCC---TTGAGCG
CGCTCGGGCCTTGCCGGCTGACCACTGGGGGGTTCGCCC-------CCTGGCGCGATG-C
GGGCAAGTACGCCTTACCGCTGAAACCCAGTGGAGAGCGGGGTGGGCT-------TCAGA
CCTATCAACTAGGCGGCCGGGGATGGTCCGGTCGCGGTCACAACGGGTACAGAGGATCAG
GGTTCGGTCCTGGAGAGGTAGCCTGAGAAATCGCTACTACTTCTAAGGAAGGCAGCAGGC
GCGCAACGTTCCCCATGGGGACACCCTGAGGACGTGAAGGGACATACCAATGCCCGGCCC

>HEMser_LE259484_r12_ho_Russia  KY101063
AAGCCATGCATGTCTTAGA-GTA-ACGAA-TGGCGATGGCGGAATCTGCGAACGGCTCCG
TATATCTGTTGTAACCCACCCCCTCTAAGGGCCGAGGCGTCGGTATAACCGCGGTAATTC
TGGGGCTAATACATGTA-ACGGCTTCG-CCGTCGTG---GGCCGCTCCCC---TTGAGCG
CGCTCGGGCCTTGCCGGCTGACCACTGGGGGGTTCGCCC-------CCTGGCGCGATG-C
GGGCAAGTACGCCTTACCGCTGAAACCCAGTGGAGAGCGGGGTGGGCT-------TCAGA
CCTATCAACTAGGCGGCCGGGGATGGTCCGGTCGCGGTCACAACGGGTACAGAGGATCAG
GGTTCGGTCCTGGAGAGGTAGCCTGAGAAATCGCTACTACTTCTAAGGAAGGCAGCAGGC
GCGCAACGTTCCCCATGGGGACACCCTGAGGACGTGAAGGGACATACCAATGCCCGGCCC

>HEMser_LE302557_r12_ho_Russia  KY101064
AAGCCATGCATGTCTTAGA-GTA-ACGAA-TGGCGATGGCGGAATCTGCGAACGGCTCCG
TATATCTGTTGTAACCCACCCCCTCTAAGGGCCGAGGCGTCGGTATAACCGCGGTAATTC
TGGGGCTAATACATGTA-ACGGCTTCG-CCGTCGTG---GGCCGCTCCCC---TTGAGCG
CGCTCGGGCCTTGCCGGCTGACCACTGGGGGGTTCGCCC-------CCTGGCGCGATG-C
GGGCAAGTACGCCTTACCGCTGAAACCCAGTGGAGAGCGGGGTGGGCT-------TCAGA
CCTATCAACTAGGCGGCCGGGGATGGTCCGGTCGCGGTCACAACGGGTACAGAGGATCAG
GGTTCGGTCCTGGAGAGGTAGCCTGAGAAATCGCTACTACTTCTAAGGAAGGCAGCAGGC
GCGCAACGTTCCCCATGGGGACACCCTGAGGACGTGAAGGGACATACCAATGCCCGGCCC

>HEMser_M411_r13_ho_Philippines  KY101065
AAGCCATGCATGTCTTAGA-GTA-ACGTT-TGGCNNTGGCGGAATCTGCGAACGGCTCCG
TATATCTGTTGTAACCCACCCCCTCTAAGGGCCGAGGCGTCGGTATAACCGCGGTAATTC
TGGGGCTAATACATGTA-ACGGCTTATGTCGTCGTG---GGCCGCTCCCC---TTGAGCG
CGCTCGGGCCTTGCCGGCTGACCACTGGGGGGCTTGCTC-------CCTGGCGCGATG-C
GGGCAAGTACGCCTTACCATAGCAGAGCAGTGGAGAGCGGGGTGGGCT-------TCAGA
CCTATCAACTAGGCGGCCGGGGATGGTCCGGTCGCGGTCACAACGGGTACAGAGGATCAG
GGTTCGGTCCTGGAGAGGTAGCCTGAGAAATCGCTACTACTTCTAAGGAAGGCAGCAGGC
GCGCAACGTTCCCCATGGGGACACCCTGAGGACGTGAAGGGACATACCAATGCCCGGCCC

>HEMser_M762_r14_ho_Philippines  KY101066
AANCCATGCATGTCTTAGA-GTA-ACTCT-TGGCGATGGCGGAATCTGCAAACGGCTCCG
TATATCTGTTGTAACCCACCCCCTCTAAGGGCCGAGGCGTCGGTATAACCGCGGTAATTC
TGGGGCTAATACATGTA-ACGGCTTCGTCCGTCGTG---GGCCGCTCCCC---TTGAGCG
CGCTCGGGCCTTGCCGGCTGACCACTGGGGGGCTTGCTC-------CCTGGCGCGATG-C
GGGCAAGTACGCCTTACCATAGCAGAGCAGTGGAGAGCGGGGTGGGCT-------TCAGA
CCTATCAACTAGGCGGCCGGGGATGGTCCGGTCGCGGTCACAACGGGTACAGAGGATCAG
GGTTCGGTCCTGGAGAGGTAGCCTGAGAAATCGCTACTACTTCTAAGGAAGGCAGCAGGC
GCGCAACGTTCCCCATGGGGACACCCTGAGGACGTGAAGGGACATACCAATGCCCGGCCC

>HEMser_M768_r15_ho_Philippines  KY101067
AAGCCATGCATGTCTTAGA-GTA-ACTCT-TGGCGATGGCGGAATCTGCGAACGGCTCCG
TATATCTGTTGTAACCCACCCCCTCTAAGGGCCGAGGCGTCGGTATAACCGCGGTAATTC
TGGGGCTAATACATGTA-ACGGCTTATGTCGTCGTG---GGCCGCTCCCC---TTGAGCG
CGCTCGGGCCTTGCCGGCTGACCACTGGGGGGCTTGCTC-------CCTGGCGCGATG-C
GGGCAAGTACGCCTTACCATAGCAGAGCAGTGGAGAGCGGGGTGGGCT-------TCAGA
CCTATCAACTAGGCGGCCGGGGATGGTCCGGTCGCGGTCACAACGGGTACAGAGGATCAG
GGTTCGGTCCTGGAGAGGTAGCCTGAGAAATCGCTACTACTTCTAAGGAAGGCAGCAGGC
GCGCAACGTTCCCCATGGGGACACCCTGAGGACGTGAAGGGACATACCAATGCCCGGCCC

>HEMser_M769_r13_ho_Philippines  KY101068
AAGCCATGCATGTCTTAGA-GTA-ACGTT-TGGCGATGGCGGAATCTGCGAACGGCTCCG
TATATCTGTTGTAACCCACCCCCTCTAAGGGCCGAGGCGTCGGTATAACCGCGGTAATTC
TGGGGCTAATACATGTA-ACGGCTTATGTCGTCGTG---GGCCGCTCCCC---TTGAGCG
CGCTCGGGCCTTGCCGGCTGACCACTGGGGGGCTTGCTC-------CCTGGCGCGATG-C
GGGCAAGTACGCCTTACCATAGCAGAGCAGTGGAGAGCGGGGTGGGCT-------TCAGA
CCTATCAACTAGGCGGCCGGGGATGGTCCGGTCGCGGTCACAACGGGTACAGAGGATCAG
GGTTCGGTCCTGGAGAGGTAGCCTGAGAAATCGCTACTACTTCTAAGGAAGGCAGCAGGC
GCGCAACGTTCCCCATGGGGACACCCTGAGGACGTGAAGGGACATACCAATGCCCGGCCC

>HEMser_M234_r16_ho_Philippines  KY101069
AAGCCATGCATGTCTTAGA-GTA-ACGTA-TGGCGAGGGAGGAATCTGCGAACGGCTCCG
TATATCTGTTGTAACCCACCCCCTCTAAGGGCCGAGGCGTCGGTATAACCGCGGTAATTC
TGGGGCTAATACATGTA-ACGGCTTCGTCCGTCGTG---GGCCGCTCCCC---TTGAGCG
CGCTCGGGCCTTGCCGGCTGACCACTGGGGGGCTCGCCC-------CCTGGCGCGATG-C
GGGCAAGTACGCCTTACCGCAGCCACGCAGCGGAGAGCGGGGTGGGCT-------TCAGA
CCTATCAACTAGGCGGCCGGGGATGGTCCGGTCGCGGTCACAACGGGTACAGAGGATCAG
GGTTCGGTCCTGGAGAGGTAGCCTGAGAAATCGCTACTACTTCTAAGGAAGGCAGCAGGC
GCGCAACGTTCCCCATGGGGATACCCTGAGGACGTGAAGGGACATACCAATGCCCGGCCC

>HEMser_M615_r17_ho_Philippines  KY101070
AAGCCATGCATGTCTCAGA-GTA-ACGTAATGGCGATGGAGGAATCTGCGAACGGCTCCG
TATATCTGTTGTAACCCACCCCCTCTAAGGGCCGAGGCGTCGGTATAACCGCGGTAATTC
TGGGGCTAATACATGTA-ACGGCTTCG-CCGTCGTG---GGCCGCTCCCC---TTGAGCG
CGCTCGGGCCTTGCCGGCTGACCACTGGGGGGTTCGCCC-------CCTGGCGCGATG-C
GGGCAAGTACGCCTTACCGCAGCAACGCAGTGGAGAGCGGGGTGGGCT-------TCAGA
CCTATCAACTAGGCGGCCGGGGATGGTCCGGTCGCGGTCACAACGGGTACAGAGGATCAG
GGTTCGGTCCTGGAGAGGTAGCCTGAGAAATCGCTACTACTTCTAAGGAAGGCAGCAGGC
GCGCAACGTTCCCCATGGGGACACCCTGAGGACGTGAAGGGACATACCAATGCCCGGCCC

>HEMser_M951_r18_ho_Philippines  KY101071
NNNCCATGCATGTCTTAGA-GTA-ACGTT-TGGCGAGGGAGGAATCTGCGAACGGCTCCG
TATATCTGTTGTAACCCACCCCCTCTAAGGGCCGAGGCGTCGGTATAACCGCGGTAATTC
TGGGGCTAATACATGTA-ACGGCTTCG-CCGTCGTG---GGCCGCTCCCC---TTGAGCG
CGCTCGGGCCTTGCCGGCTGACCACTGGGGGGTTCGCCC-------CCTGGCGCGATG-C
GGGCAAGTACGCCTTACCGCAGCAACGCAGTGGAGAGCGGGGTGGGCT-------TCAGA
CCTATCAACTAGGCGGCCGGGGATGGTCCGGTCGCGGTCACAACGGGTACAGAGGATCAG
GGTTCGGTCCTGGAGAGGTAGCCTGAGAAATCGCTACTACTTCTAAGGAAGGCAGCAGGC
GCGCAACGTTCCCCATGGGGACACCCTGAGGACGTGAAGGGACATACCAATGCCCGGCCC

>HEMser_M865_r19_ho_Philippines  KY101072
AAGCCATGCATGTCTTAGA-GTA-ACGTT-TGGCGAGGGAGGAATCTGCGAACGGCTCCG
TATATCTGTTGTAACCCACCCCCTCTAAGGGCCGAGGCGTCGGTATAACCGCGGTAATTC
TGGGGCTAATACATGTA-ACGGCTTCGTCCGTCGTG---GGCCGCTCCCC---TTGAGCG
CGCTCGGGCCTTGCCGGCTGACCACTGGGGGGCTCGCCC-------CCTGGCGCGATG-C
GGGCAAGTACGCCTTACCGCAGCCACGCAGCGGAGAGCGGGGTGGGCT-------TCAGA
CCTATCAACTAGGCGGCCGGGGATGGTCCGGTCGCGGTCACAACGGGTACAGAGGATCAG
GGTTCGGTCCTGGAGAGGTAGCCTGAGAAATCGCTACTACTTCTAAGGAAGGCAGCAGGC
GCGCAACGTTCCCCATGGGGATACCCTGAGGACGTGAAGGGACATACCAATGCCCGGCCC

>HEMser_M869_r20_ho_Philippines  KY101073
AAGCCATGCATGTCTTAGA-GTA-ACGTT-TGGCGAGGGAGGAATCTGCGAACGGCTCCG
TATATCTGTTGTAACCCACCCCCTCTAAGGGCCGAGGCGTCGGTATAACCGCGGTAATTC
TGGGGCTAATACATGTA-ACGGCTTCGTCCGTCGTG---GGCCGCTCCCC---TTGAGCG
CGCTCGGGCCTTGCCGGCTGACCACTGGGGGGCTCGCCC-------CCTGGCGCGATG-C
GGGCAAGTACGCCTTACCGCAGCCACGCAGCGGAGAGCGGGGTGGGCT-------TCAGA
CCTATCAACTAGGCGGCCGGGGATGGTCCGGTCGCGGTCACAACGGGTACAAAGGATCAG
GGTTCGGTCCTGGAGAGGTAGCCTGAGAAATCGCTACTACTTCTAAGGAAGGCAGCAGGC
GCGCAACGTTCCCCATGGGGATACCCTGAGGACGTGAAGGGACATACCAATGCCCGGCCC

>HEMser_M749_r19_ho_Philippines  KY101074
AAGCCATGCATGTCTTAGA-GTA-ACGTT-TGGCGAGGGAGGAATCTGCGAACGGCTCCG
TATATCTGTTGTAACCCACCCCCTCTAAGGGCCGAGGCGTCGGTATAACCGCGGTAATTC
TGGGGCTAATACATGTA-ACGGCTTCGTCCGTCGTG---GGCCGCTCCCC---TTGAGCG
CGCTCGGGCCTTGCCGGCTGACCACTGGGGGGCTCGCCC-------CCTGGCGCGATG-C
GGGCAAGTACGCCTTACCGCAGCCACGCAGCGGAGAGCGGGGTGGGCT-------TCAGA
CCTATCAACTAGGCGGCCGGGGATGGTCCGGTCGCGGTCACAACGGGTACAGAGGATCAG
GGTTCGGTCCTGGAGAGGTAGCCTGAGAAATCGCTACTACTTCTAAGGAAGGCAGCAGGC
GCGCAACGTTCCCCATGGGGATACCCTGAGGACGTGAAGGGACATACCAATGCCCGGCCC

>HEMser_M765_r21_ho_Philippines  KY101075
AAGCCATGCATGTCTTAGA-GTA-ACGTT-TGGCGAGGGAGGAATCTGCGAACGGCTCCG
TATATCTGTTGTAACCCACCCCCTCTAAGGGCCGAGGCGTCGGTATAACCGCGGTAATTC
TGGGGCTAATACATGTA-ACGGCTTCGTCCGTCGTG---GGCCGCTCCCC---TTGAGCG
CGCTCGGGCCTTGCCGGCTGACCACTGGGGGGCTCGCCC-------CCTGGCGCGATG-C
GGGCAAGTACGCCTTACCGCAGCCACGCAGCGGAGAGCGGGGTGGGCT-------TCAGA
CCTATCAACTAGGCGGCCGGGGATGGTCCGGTCGCGGTCACAACGGGTACAGAGGATCAG
GGTTCGGTCCTGGAAAGGTAGCCTGAGAAATCGCTACTACTTCTAAGGAAGGCAGCAGGC
GCGCAACGTTCCCCATGGGGATACCCTGAGGACGTGAAGGGACATACCAATGCCCGGCCC

>HEMser_M754_r22_ho_Philippines  KY101076
AAGCCATGCATGTCTTAGA-GTA-ACGTT-TGGCGAGGGAGGAATCTGCGAACGGCTCCG
TATATCTGTTGTAACCCACCCCCTCTAAGGGCCGAGGCGTCGGTATAACCGCGGTAATTC
TGGGGCTAATACATGTA-ACGGCTTCGTCCGTCGAG---GGCCGCTCCTC---TTGAGCG
CGCTCGGGCCTTGCCGGCTGACCACTGGGAGGGGCGCCCGCC--CCCCTGGCGCGATG-C
GGGCAAGTACGCCTTACCGCAGCCACGCAGCGGAGAGCGGGGTGGGCT-------TCAGA
CCTATCAACTAGGCGGCCGGGGATGGTCCGGTCGCGGTCACAACGGGTACAGAGGATCAG
GGTTCGGTCCTGGAGAGGTAGCCTGAGAAATCGCTACTACTTCTAAGGAAGGCAGCAGGC
GCGCAACGTTCCCCATGGGGATACCCTGAGGACGTGAAGGGACATACCAATGCCCGGCCC

>HEMser_BLPFC55_r23_ho_Philippines  KY101077
AAGCCATGCATGTCTCAGA-GTA-ACGTAATGGCGATGGAGGAATCTGCGAACGGCTCCG
TATATCTGTTGTAACCCACCCCCTCTAAGGGCCGAGGCGTCGGTATAACCGCGGTAATTC
TGGGGCTAATACATGTA-ACGGCTTATGTCGTCGTG---GGCCGCTCCCC---TTGAGCG
CGCTCGGgCCTTGCcGGCTGACCACtGGGGGGCTCGCTC-------CCTGGCGCGATG-C
GGGCAAGTACGCCTTACCATAGCAGAGCAGTGGAGAGCGGGGTGGGCT-------TCAGA
CCTATCAACTAGGCGGCCGGGGATGGTCCGGTCGCGGTCACAACGGGTACAGAGGATCAG
GGTTCGGTCCTGGAGAGGTAGCCTGAGAAATCGCTACTACTTCTAAGGAAGGCAGCAGGC
GCGCAACGTTCCCCATGGGGACACCCTGAGGACGTGAAGGGACATACCAATGCCCGGCCC

>HEMser_BLPFC88_r23_ho_Philippines  KY101078
AAGCCATGCATGTCTCAGA-GTA-ACGTAATGGCGATGGAGGAATCTGCGAACGGCTCCG
TATATCTGTTGTAACCCACCCCCTCTAAGGGCCGAGGCGTCGGTATAACCGCGGTAATTC
TGGGGCTAATACATGTA-ACGGCTTATGTCGTCGTG---GGCCGCTCCCC---TTGAGCG
CGCTCGGGCCTTGCCGGCTGACCACTGGGGGGCTCGCTC-------CCTGGCGCGATG-C
GGGCAAGTACGCCTTACCATAGCAGAGCAGTGGAGAGCGGGGTGGGCT-------TCAGA
CCTATCAACTAGGCGGCCGGGGATGGTCCGGTCGCGGTCACAACGGGTACAGAGGATCAG
GGTTCGGTCCTGGAGAGGTAGCCTGAGAAATCGCTACTACTTCTAAGGAAGGCAGCAGGC
GCGCAACGTTCCCCATGGGGACACCCTGAGGACGTGAAGGGACATACCAATGCCCGGCCC

>HEMser_sc28556_r24_ho_ Ethiopia  KY101079
AAGCCATGCATGTcTCAGA-GTA-ACGTAATGGCGATGGAGGAATCTGCGAACGGCTCCG
TATATCTGTTGTAACCCACCCCCTcTAAGGGCCGAGGCGTCGGTATAACCGCGGTAATTC
TGGGGCTAATACATGTA-ACGGCTTCGTCCGTCGTG---GGCCGCTCCCC---TTGAGCg
CGCTCGGgCCTTGCCGGCTGACCACTGGGGGGTTCGCCC-------CCTGGCGCGATG-C
GGGCAAGTACGCCTTACCGCAGCAACGCAGTGGAGAGCGGGGTGGGCT-------TCAGA
CCTATCAACTAGGCGGCCGGGGATGGTCCGGTCGCGGTCACAACGGGTACAGAGGATCAG
GGTTCGGTCCTGGAGAGGTAGCCTGAGAAATCGCTACTACTTCTAAGGAAGGCAGCAGGC
GCGCAACGTTCCCCATGGGGACACCCTGAGGACGTGAAGGGACATACCAATGCCCGGCCC

>HEMser_sc27580_r24_ho_Cuba  KY101080
AAGCCATGCATGTCTCAGA-GTA-ACGTAATGGCGATGGAGGAATCTGCGAACGGCTCCG
TATATCTGTTGTAACCCACCCCCTCTAAGGGCCGAGGCGTCGGTATAACCGCGGTAATTC
TGGGGCTAATACATGTA-ACGGCTTCGTCCGTCGTG---GGCCGCTCCCC---TTGAGCG
CGCTCGGGCCTTGCCGGCTGACCACTGGGGGGTTCGCCC-------CCTGGCGCGATG-C
GGGCAAGTACGCCTTACCGCAGCAACGCAGTGGAGAGCGGGGTGGGCT-------TCAGA
CCTATCAACTAGGCGGCCGGGGATGGTCCGGTCGCGGTCACAACGGGTACAGAGGATCAG
GGTTCGGTCCTGGAGAGGTAGCCTGAGAAATCGCTACTACTTCTAAGGAAGGCAGCAGGC
GCGCAACGTTCCCCATGGGGACACCCTGAGGACGTGAAGGGACATACCAATGCCCGGCCC

>HEMser_sc28494_r25_ho_Thailand  KY101081
AAGCCATGCATGTCTTAGA-GTA-ACTCAATGGCGAGGAAGGAATCTGCGAACGGCTCCG
TATATCTGTTGTAACCCACCCCCTCTAAGGGCCGAGGCGTCGGTATAACCGCGGTAATTC
TGGGGCTAATACATGTA-ACGGCTTCG-CTGTCGTG---GGCCGCTCCCC---TTGAGCG
CGCTCGGGCCTTGCCGGCTGACCACTGGGGGGTCCGCCC-------CCTGGCGCGATG-C
GGGCAAGTACGCCTTACCGCTGAAACCCGGTGGAGAGCGGGGTGGGCT-------TCAGA
CCTATCAACTAGGCGGCCGGGGATGGTCCGGTCGCGGTCACAACGGGTACAGAGGATCAG
GGTTCGGTCCTGGAGAGGTAGCCTGAGAAATCGCTACTACTTCTAAGGAAGGCAGCAGGC
GCGCAACGTTCCCCATGGGGACACCCTGAGGACGTGAAGGGACATACCAATGCCCGGCCC

>HEMser_sc28492_r25_ho_Thailand  KY101082
AAGCCATGCATGTCTTAGA-GTA-ACTCAATGGCGAGGAAGGAATCTGCGAACGGCTCCG
TATATCTGTTGTAACCCACCCCCTCTAAGGGCCGAGGCGTCGGTATAACCGCGGTAATTC
TGGGGCTAATACATGTA-ACGGCTTCG-CTGTCGTG---GGCCGCTCCCC---TTGAGCG
CGCTCGGGCCTTGCCGGCTGACCACTGGGGGGTCCGCCC-------CCTGGCGCGATG-C
GGGCAAGTACGCCTTACCGCTGAAACCCGGTGGAGAGCGGGGTGGGCT-------TCAGA
CCTATCAACTAGGCGGCCGGGGATGGTCCGGTCGCGGTCACAACGGGTACAGAGGATCAG
GGTTCGGTCCTGGAGAGGTAgCCTGAGAAATCGCTACTACTTCTAAGGAAGGCAGCAGGC
GCGCAACGTTCCCCATGGGGACACCCTGAGGACGTGAAGGGACATACCAATGCCCGGCCC

>HEMser_sc28020_r26_ho_CostaRica  KY101083
aaGCcATGCATGTCTTAGA-GTA-aCGTACTGGCGAGGGAGGAATCTGCGAACGGCTCCG
TATATCTGTTGTAACCTGCCCCCTCTAAGGGCCGAGGCGTCGGTATAACCGCGGTAATTC
TGGGGCTAATACATGTA-ACAGCTTATGTTGTCGTG---GGCCGCTCCTC---TTGAGCG
CGCTCGGGCTTTGCCGGCTGACCACTGGGGGGGGCACCCGCC-CCCCCTGGCGCGATG-C
GGGCAAGCACGCCTTACCGTAGCCACGCAGCGGAGAGTGGGGTGGGCT-------TCAgA
CCTATCAACTAGCCGGCCGGGGATAGTCCGGTCGGGGTCACAACGGGTACAGAGGATCAG
GGTTTGGTCCTGGAGAGGTAGCCTGAGAAATCGCTACTACTTCTAAGGAAGGCAGCAGGC
GCGCAACGTTCCCCATGGGGATACCCTGAGGACGTGAAGGGACATACCAATGCCCGGCCC

>HEMser_sc28050_r26_ho_CostaRica  KY101084
AAGCCATGCATGTCTTAGA-GTA-ACGTACTGGCGAGGGAGGAATCTGCGAACGGCTCCG
TATATCTGTTGTAACCTGCCCCCTCTAAGGGCCGAGGCGTCGGTATAACCGCGGTAATTC
TGGGGCTAATACATGTA-ACAGCTTATGTTGTCGTG---GGCCGCTCCTC---TTGAGCG
CGCTCGGGCTTTGCCGGCTGACCACTGGGGGGGGCACCCGCC-CCCCCTGGCGCGATG-C
GGGCAAGCACGCCTTACCGTAGCCACGCAGCGGAGAGTGGGGTGGGCT-------TCAGA
CCTATCAACTAGCCGGCCGGGGATAGTCCGGTCGGGGTCACAACGGGTACAGAGGATCAG
GGTTTGGTCCTGGAGAGGTAGCCTGAGAAATCGCTACTACTTCTAAGGAAGGCAGCAGGC
GCGCAACGTTCCCCATGGGGATACCCTGAGGACGTGAAGGGACATACCAATGCCcGgCCc

>HEMser_sc28114_r26_ho_CostaRica  KY101085
AAGCCATGCATGTCTTAGA-GTA-ACGTACTGGCGAGGGAGGAATCTGCGAACGGCTCCG
TATATCTGTTGTAACCTGCCCCCTCTAAGGGCCGAGGCGTCGGTATAACCGCGGTAATTC
TGGGGCTAATACATGTA-ACAGCTTATGTTGTCGTG---GGCCGCTCCTC---TTGAGCG
CGCTCGGGCTTTGCCGGCTGACCACTGGGGGGGGCACCCGCC-CCCCCTGGCGCGATG-C
GGGCAAGCACGCCTTACCGTAGCCACGCAGCGGAGAGTGGGGTGGGCT-------TCAGA
CCTATCAACTAGCCGGCCGGGGATAGTCCGGTCGGGGTCACAACGGGTACAGAGGATCAG
GGTTTGGTCCTGGAGAGGTAGCCTGAGAAATCGCTACTACTTCTAAGGAAGGCAGCAGGC
GCGCAACGTTCCCCATGGGGATACCCTGAGGACGTGAAGGGACATACCAATGCCcGgCCc

>HEMser_sc28035_r26_ho_CostaRica  KY101086
AAGCCATGCATGTCTTAGA-GTA-ACGTACTGGCGAGGGAGGAATCTGCGAACGGCTCCG
TATATCTGTTGTAACCTGCCCCCTcTAAGGGCCGAGGCGTCGGTATAACCGCGGTAATTC
TGGGGCTAATACATGTA-ACAGCTTATGTTGTCGTG---GGCCGCTCCTC---TTGAGCG
CGCTCGGGCTTTGCCGGCTGACCACTGGGGGGGGCACCCGCC-CCCCCTGGCGCGATG-C
GGGCAAGCACGCCTTACCGTAGCCACGCAGCGGAGAGTGGGGTGGGCT-------TCAGA
CCTATCAACTAGCCGGCCGGGGATAGTCCGGTCGGGGTCACAACGGGTACAGAGGATCAG
GGTTTGGTCCTGGAGAGGTAGCCTGAGAAATCGCTACTACTTCTAAGGAAGGCAGCAGGC
GCGCAACGTTCCCCATGGGGATACCCTGAGGACGTGAAGGGACATACCAATGCCCGGCCC

>HEMser_sc28033_r27_ho_CostaRica  KY101087
AAGCCATGCATGTCTTAGA-ATA-AGGCGGTT--GATTTCTGAATCTGCGAACGGCTCCG
TATATCTGTTGTAACCTACCTCCTCTAAGGGCCGAGGCGTCGGTATAACCGCGGTAATTC
TGGGGCTAATACATGTA-ACATCTTAGTATGTCGTG---GGTCATTCCTG---AGGGGTG
CACTCGGGCCTTGCCGGCCGACCACTGGGGGGGGCAACC-----CCTCTTGCGTGAGG-C
GGGCAAGTACGTCTTACCGTGGCTG-ACCATGGAGAGAGGGGTGGGCT-------TCAGA
CCTATCAACTAGGTGGCCGGGGATAGTCCGGTCACGGTTACAACGGGTACAGAGGATCAG
GGTTCGGTCCTGGAGAGGTAGCCTGAGAAATCGCTACTACTTCTAAGGAAGGCAGCAGGC
GCGCAACGTTCCCCATGGGGATACCCTGAGGACGTGACGGGACATACCAATGGCCAGCCC

>HEMser_sc28034_r27_ho_CostaRica  KY101088
AAGCCATGCATGTCTTAGA-ATA-AGGCGGTT--GATTTCTGAATCTGCGAACGGCTCCG
TATATCTGTTGTAACCTACCTCCTCTAAGGGCCGAGGCGTCGGTATAACCGCGGTAATTC
TGGGGCTAATACATGTA-ACATCTTAGTATGTCGTG---GGTCATTCCTG---AGGGGTG
CACTCGGGCCTTGCCGGCCGACCACTGGGGGGGGCAACC-----CCTCTTGCGTGAGG-C
GGGCAAGTACGTCTTACCGTGGCTG-ACCATGGAGAGAGGGGTGGGCT-------TCAGA
CCTATCAACTAGGTGGCCGGGGATAGTCCGGTCACGGTTACAACGGGTACAGAGGATCAG
GGTTCGGTCCTGGAGAGGTAGCCTGAGAAATCGCTACTACTTCTAAGGAAGGCAGCAGGC
GCGCAACGTTCCCCATGGGGATACCCTGAGGACGTGACGGGACATACCAATGGCCAGCCC

>HEMser_LE285104_r28_ho_Vietnam  KY101089
AAGCCATGCATGTCTTAGA-ATA--GGCGGTT--GATTTCTGAATCTGCGAACGGCTCCG
TATATCTGTTGTAACCTACCTCCTCTAAGGGCCGAGGCGTCGGTATAACCGCGGTAATTC
TGGGGCTAATACATGTA-ACATCTTAGTATGTCGTG---GGTCATTCCTG---AGGGGTG
CACTCGGGCCTTGCCGGCCGACCACTGGGGGGGGCAACC-----CCTCTTGCGTGAGG-C
GGGCAAGTACGTCTTACCGTGGCTG-ACCATGGAGAGAGGGGTGGGCT-------TCAGA
CCTATCAACTAGGTGGCCGGGGATAGTCCGGTCACGGTTACAACGGGTACAGAGGATCAG
GGTTCGGTCCTGGAGAGGTAGCCTGAGAAATCGCTACTACTTCTAAGGAAGGCAGCAGGC
GCGCAACGTTCCCCATGGGGATACCCTGAGGACGTGACGGGACATACCAATGGCCAGCCC

>HEMser_LE285109_r29_ho_Vietnam  KY101090
AAGCCATGCATGTCTTAGA-ATA--GGCGGTT--GATTTCTGAATCTGCGAACGGCTCCG
TATATCTGTTGTAACCTACCTCCTCTAAGGGCCGAGGCGTCGGTATAACCGCGGTAATTT
TGGGGCTAATACATGTA-ACATCTTAGTATGTCGTG---GGTCATTCCTG---AGGGGTG
CACTCGGGCCTTGCCGGCCGACCACTGGGGGGGGCAACC-----CCCCTTGCGTGAGG-C
GGGCAAGTACGTCTTACCGTGGCTG-ACCATGGAGAGAGGGGTGGGCT-------TCAGA
CCTATCAACTAGGTGGCCGGGGATAGTCCGGTCACGGTTACAACGGGTACAGAGGATCAG
GGTTCGGTCCTGGAGAGGTAGCCTGAGAAATCGCTACTACTTCTAAGGAAGGCAGCAGGC
GCGCAACGTTCCCCATGGGGATACCCTGAGGACGTGACGGGACATACCAATGGCCAGCCC

>HEMser_LE295110_r28_ho_Vietnam  KY101091
AAGCCATGCATGTCTTAGA-ATA--GGCGGTT--GATTTCTGAATCTGCGAACGGCTCCG
TATATCTGTTGTAACCTACCTCCTCTAAGGGCCGAGGCGTCGGTATAACCGCGGTAATTC
TGGGGCTAATACATGTA-ACATCTTAGTATGTCGTG---GGTCATTCCTG---AGGGGTG
CACTCGGGCCTTGCCGGCCGACCACTGGGGGGGGCAACC-----CCTCTTGCGTGAGG-C
GGGCAAGTACGTCTTACCGTGGCTG-ACCATGGAGAGAGGGGTGGGCT-------TCAGA
CCTATCAACTAGGTGGCCGGGGATAGTCCGGTCACGGTTACAACGGGTACAGAGGATCAG
GGTTCGGTCCTGGAGAGGTAGCCTGAGAAATCGCTACTACTTCTAAGGAAGGCAGCAGGC
GCGCAACGTTCCCCATGGGGATACCCTGAGGACGTGACGGGACATACCAATGGCCAGCCC

>HEMser_sc28128_r28_he2_CostaRica  KY101092
aAgcCatgcatgtctTaga-Ata--ggCggtt--gaTttctgaatctgCgaacggCtcCg
tatatctgtTGTaacctaCctCCtCtaagggccGagGCGtCGgtataAccgCgGtaaTtc
TgggGctaaTAcatgta-acAtCttagTAtgTcgtG---gGtcattCctg---agGGgtg
cactCgGGcCtTgcCgGcCgacCactgGGGGGGgcaaCC-----CCtcttgcgtgaGg-c
GGgcAagtacgtcTtaccgtGgCtg-aCcAtGGAGAGaGGGGTGGGCT-------TCAGA
CCTATCAACTAGGtGGCCGGGGATaGTCCGGTCaCGGTtACAACGGGTACAGAGGATCAG
GGTTCGGTCCTGGAGAGGTAGCCTGAGAAATCGCTACTACTTCTAAGGAAGGCAGCAGGC
GCGCAACGTTCCCCATGGGGAtACCCTGAGGACGTGAcGGGACATACCAATGgCCagcCC

>HEMser_LE291711_r28_ho_Vietnam  KY101093
AAGCCATGCATGTCTTAGA-ATA--GGCGGTT--GATTTCTGAATCTGCGAACGGCTCCG
TATATCTGTTGTAACCTACCTCCTCTAAGGGCCGAGGCGTCGGTATAACCGCGGTAATTC
TGGGGCTAATACATGTA-ACATCTTAGTATGTCGTG---GGTCATTCCTG---AGGGGTG
CACTCGGGCCTTGCCGGCCGACCACTGGGGGGGGCAACC-----CCTCTTGCGTGAGG-C
GGGCAAGTACGTCTTACCGTGGCTG-ACCATGGAGAGAGGGGTGGGCT-------TCAGA
CCTATCAACTAGGTGGCCGGGGATAGTCCGGTCACGGTTACAACGGGTACAGAGGATCAG
GGTTCGGTCCTGGAGAGGTAGCCTGAGAAATCGCTACTACTTCTAAGGAAGGCAGCAGGC
GCGCAACGTTCCCCATGGGGATACCCTGAGGACGTGACGGGACATACCAATGGCCAGCCC

>HEMser_LE297134_r28_ho_Vietnam  KY101094
AAGCCATGCATGTCTTAGA-ATA--GGCGGTT--GATTTCTGAATCTGCGAACGGCTCCG
TATATCTGTTGTAACCTACCTCCTCTAAGGGCCGAGGCGTCGGTATAACCGCGGTAATTC
TGGGGCTAATACATGTA-ACATCTTAGTATGTCGTG---GGTCATTCCTG---AGGGGTG
CACTCGGGCCTTGCCGGCCGACCACTGGGGGGGGCAACC-----CCTCTTGCGTGAGG-C
GGGCAAGTACGTCTTACCGTGGCTG-ACCATGGAGAGAGGGGTGGGCT-------TCAGA
CCTATCAACTAGGTGGCCGGGGATAGTCCGGTCACGGTTACAACGGGTACAGAGGATCAG
GGTTCGGTCCTGGAGAGGTAGCCTGAGAAATCGCTACTACTTCTAAGGAAGGCAGCAGGC
GCGCAACGTTCCCCATGGGGATACCCTGAGGACGTGACGGGACATACCAATGGCCAGCCC

>HEMser_297469_r28_ho_Vietnam  KY101095
AAGCCATGCATGTCTTAGA-ATA--GGCGGTT--GATTTCTGAATCTGCGAACGGCTCCG
TATATCTGTTGTAACCTACCTCCTCTAAGGGCCGAGGCGTCGGTATAACCGCGGTAATTC
TGGGGCTAATACATGTA-ACATCTTAGTATGTCGTG---GGTCATTCCTG---AGGGGTG
CACTCGGGCCTTGCCGGCCGACCACTGGGGGGGGCAACC-----CCTCTTGCGTGAGG-C
GGGCAAGTACGTCTTACCGTGGCTG-ACCATGGAGAGAGGGGTGGGCT-------TCAGA
CCTATCAACTAGGTGGCCGGGGATAGTCCGGTCACGGTTACAACGGGTACAGAGGATCAG
GGTTCGGTCCTGGAGAGGTAGCCTGAGAAATCGCTACTACTTCTAAGGAAGGCAGCAGGC
GCGCAACGTTCCCCATGGGGATACCCTGAGGACGTGACGGGACATACCAATGGCCAGCCC

>HEMser_LE303084_r30_ho_Vietnam  KY101096
AAGCCATGCATGTCTTAGA-ATA--GGCGGTT--GATTTCTGAATCTGCGAACGGCTCCG
TATATCTGTTGTAACCTACCTCCTCTAAGGGCCGAGGCGTCGGTATAACCGCGGTAATTC
TGGGGCTAATACATGTA-ACATCTTAGTATGTCGTG---GGTCATTCCTG---AGGGGTG
CACTCGGGCCTTGCCGGCCGACCACTGGGGGGGGCAACC-----CCTCTTGCGTGAGG-C
GGGCAAGTACGTCTTACCGTGGCTG-ACCATGGAGAGAGGGGTGGGCT-------TCAGA
CCTATCAACTAGGTGGCCGGGGATAGTCCGGTCACGGTTACAACGGGTACAGAGGATCAG
GGTTCGGTCCTGGAGAGGTAGCCTGAGAAATCGCTACTACTTCTAAGGAAGGCAGCAGGC
GCGCAACGTTCCCCATGGGGATACCCTGAGGACGTGACGAGACATACCAATGGCCAGCCC

>HEMser_sc28047_r31_ho_CostaRica KY101097
AAGCCATGCATGTCTTAGA-ATA--GGCGGTT--GATTTCTGAATATGCGAACGGCTCCG
TATATCTGTTGTAACCTACCTCCTCTAAGGGCCGAGGCGTCGGTATAACCGCGGTAATTC
TGGGGCTAATACATGTA-ACATCTTAGTATGTCGTG---GGTCATTCCTG---AGGGGTG
CACTCGGGCCTTGCCGGCCGACCAATGGGGGGGGCAACC-----CCTCTTGCGTGAGG-C
GGGCAAGTACGTCTTACCGTGGCTG-ACCATGGAGAGAGGGGTGGGCT-------TCAGA
CCTATCAACTAGGTGGCCGGGGATAGTCCGGTCACGGTTACAACGGGTACAGAGGATCAG
GGTTCGGTCCTGGAGAGGTAGCCTGAGAAATCGCTACTACTTCTAAGGAAGGCAGCAGGC
GCGCAACGTTCCCCATGGGGATACCCTGAGGACGTGACGGGACATACCAATGGCCAGCCC

>HEMser_sc28036_r28_ho_CostaRica  KY101098
AAGCCATGCATGTCTTAGA-ATA--GGCGGTT--GATTTCTGAATCTGCGAACGGCTCCG
TATATCTGTTGTAACCTACCTCCTCTAAGGGCCGAGGCGTCGGTATAACCGCGGTAATTC
TGGGGCTAATACATGTA-ACATCTTAGTATGTCGTG---GGTCATTCCTG---AGGGGTG
CACTCGGGCCTTGCCGGCCGACCACTGGGGGGGGCAACC-----CCTCTTGCGTGAGG-C
GGGCAAGTACGTCTTACCGTGGCTG-ACCATGGAGAGAGGGGTGGGCT-------TCAGA
CCTATCAACTAGGTGGCCGGGGATAGTCCGGTCACGGTTACAACGGGTACAGAGGATCAG
GGTTCGGTCCTGGAGAGGTAGCCTGAGAAATCGCTACTACTTCTAAGGAAGGCAGCAGGC
GCGCAACGTTCCCCATGGGGATACCCTGAGGACGTGACGGGACATACCAATGGCCAGCCC

>HEMser_sc28065_r28_ho_CostaRica  KY101099
AAGCCATGCATGTCTTAGA-ATA--GGCGGTT--GATTTCTGAATCTGCGAACGGCTCCG
TATATCTGTTGTAACCTACCTCCTCTAAGGGCCGAGGCGTCGGTATAACCGCGGTAATTC
TGGGGCTAATACATGTA-ACATCTTAGTATGTCGTG---GGTCATTCCTG---AGGGGTG
CACTCGGGCCTTGCCGGCCGACCACTGGGGGGGGCAACC-----CCTCTTGCGTGAGG-C
GGGCAAGTACGTCTTACCGTGGCTG-ACCATGGAGAGAGGGGTGGGCT-------TCAGA
CCTATCAACTAGGTGGCCGGGGATAGTCCGGTCACGGTTACAACGGGTACAGAGGATCAG
GGTTCGGTCCTGGAGAGGTAGCCTGAGAAATCGCTACTACTTCTAAGGAAGGCAGCAGGC
GCGCAACGTTCCCCATGGGGATACCCTGAGGACGTGACGGGACATACCAATGGCCAGCCC

>HEMser_sc28056_r28_ho_CostaRica  KY101100
AAGCCATGCATGTCTTAGA-ATA--GGCGGTT--GATTTCTGAATCTGCGAACGGCTCCG
TATATCTGTTGTAACCTACCTCCTCTAAGGGCCGAGGCGTCGGTATAACCGCGGTAATTC
TGGGGCTAATACATGTA-ACATCTTAGTATGTCGTG---GGTCATTCCTG---AGGGGTG
CACTCGGGCCTTGCCGGCCGACCACTGGGGGGGGCAACC-----CCTCTTGCGTGAGG-C
GGGCAAGTACGTCTTACCGTGGCTG-ACCATGGAGAGAGGGGTGGGCT-------TCAGA
CCTATCAACTAGGTGGCCGGGGATAGTCCGGTCACGGTTACAACGGGTACAGAGGATCAG
GGTTCGGTCCTGGAGAGGTAGCCTGAGAAATCGCTACTACTTCTAAGGAAGGCAGCAGGC
GCGCAACGTTCCCCATGGGGATACCCTGAGGACGTGACGGGACATACCAATGGCCAGCCC

>HEMser_sc28103_r28_ho_CostaRica KY101101
AAGCCATGCATGTCTTAGA-ATA--GGCGGTT--GATTTCTGAATCTGCGAACGGCTCCG
TATATCTGTTGTAACCTACCTCCTCTAAGGGCCGAGGCGTCGGTATAACCGCGGTAATTC
TGGGGCTAATACATGTA-ACATCTTAGTATGTCGTG---GGTCATTCCTG---AGGGGTG
CACTCGGGCCTTGCCGGCCGACCACTGGGGGGGGCAACC-----CCTCTTGCGTGAGG-C
GGGCAAGTACGTCTTACCGTGGCTG-ACCATGGAGAGAGGGGTGGGCT-------TCAGA
CCTATCAACTAGGTGGCCGGGGATAGTCCGGTCACGGTTACAACGGGTACAGAGGATCAG
GGTTCGGTCCTGGAGAGGTAGCCTGAGAAATCGCTACTACTTCTAAGGAAGGCAGCAGGC
GCGCAACGTTCCCCATGGGGATACCCTGAGGACGTGACGGGACATACCAATGGCCAGCCC

>HEMser_sc28039_r28_ho_CostaRica KY101102
AAGCCATGCATGTCTTAGA-ATA--GGCGGTT--GATTTCTGAATCTGCGAACGGCTCCG
TATATCTGTTGTAACCTACCTCCTCTAAGGGCCGAGGCGTCGGTATAACCGCGGTAATTC
TGGGGCTAATACATGTA-ACATCTTAGTATGTCGTG---GGTCATTCCTG---AGGGGTG
CACTCGGGCCTTGCCGGCCGACCACTGGGGGGGGCAACC-----CCTCTTGCGTGAGG-C
GGGCAAGTACGTCTTACCGTGGCTG-ACCATGGAGAGAGGGGTGGGCT-------TCAGA
CCTATCAACTAGGTGGCCGGGGATAGTCCGGTCACGGTTACAACGGGTACAGAGGATCAG
GGTTCGGTCCTGGAGAGGTAGCCTGAGAAATCGCTACTACTTCTAAGGAAGGCAGCAGGC
GCGCAACGTTCCCCATGGGGATACCCTGAGGACGTGACGGGACATACCAATGGCCAGCCC

>HEMser_sc28061_r28_ho_CostaRica KY101103
AAGCCATGCATGTCTTAGA-ATA--GGCGGTT--GATTTCTGAATCTGCGAACGGCTCCG
TATATCTGTTGTAACCTACCTCCTCTAAGGGCCGAGGCGTCGGTATAACCGCGGTAATTC
TGGGGCTAATACATGTA-ACATCTTAGTATGTCGTG---GGTCATTCCTG---AGGGGTG
CACTCGGGCCTTGCCGGCCGACCACTGGGGGGGGCAACC-----CCTCTTGCGTGAGG-C
GGGCAAGTACGTCTTACCGTGGCTG-ACCATGGAGAGAGGGGTGGGCT-------TCAGA
CCTATCAACTAGGTGGCCGGGGATAGTCCGGTCACGGTTACAACGGGTACAGAGGATCAG
GGTTCGGTCCTGGAGAGGTAGCCTGAGAAATCGCTACTACTTCTAAGGAAGGCAGCAGGC
GCGCAACGTTCCCCATGGGGATACCCTGAGGACGTGACGGGACATACCAATGGCCAGCCC

>HEMser_sc28062_r28_ho_CostaRica KY101104
AAGCCATGCATGTCTTAGA-ATA--GGCGGTT--GATTTCTGAATCTGCGAACGGCTCCG
TATATCTGTTGTAACCTACCTCCTCTAAGGGCCGAGGCGTCGGTATAACCGCGGTAATTC
TGGGGCTAATACATGTA-ACATCTTAGTATGTCGTG---GGTCATTCCTG---AGGGGTG
CACTCGGGCCTTGCCGGCCGACCACTGGGGGGGGCAACC-----CCTCTTGCGTGAGG-C
GGGCAAGTACGTCTTACCGTGGCTG-ACCATGGAGAGAGGGGTGGGCT-------TCAGA
CCTATCAACTAGGTGGCCGGGGATAGTCCGGTCACGGTTACAACGGGTACAGAGGATCAG
GGTTCGGTCCTGGAGAGGTAGCCTGAGAAATCGCTACTACTTCTAAGGAAGGCAGCAGGC
GCGCAACGTTCCCCATGGGGATACCCTGAGGACGTGACGGGACATACCAATGGCCAGCCC

>HEMser_sc28081_r28_ho_CostaRica KY101105
AAGCCATGCATGTCTTAGA-ATA--GGCGGTT--GATTTCTGAATCTGCGAACGGCTCCG
TATATCTGTTGTAACCTACCTCCTCTAAGGGCCGAGGCGTCGGTATAACCGCGGTAATTC
TGGGGCTAATACATGTA-ACATCTTAGTATGTCGTG---GGTCATTCCTG---AGGGGTG
CACTCGGGCCTTGCCGGCCGACCACTGGGGGGGGCAACC-----CCTCTTGCGTGAGG-C
GGGCAAGTACGTCTTACCGTGGCTG-ACCATGGAGAGAGGGGTGGGCT-------TCAGA
CCTATCAACTAGGTGGCCGGGGATAGTCCGGTCACGGTTACAACGGGTACAGAGGATCAG
GGTTCGGTCCTGGAGAGGTAGCCTGAGAAATCGCTACTACTTCTAAGGAAGGCAGCAGGC
GCGCAACGTTCCCCATGGGGATACCCTGAGGACGTGACGGGACATACCAATGGCCAGCCC

>HEMser_sc28084_r28_ho_CostaRica KY101106
AAGCCATGCATGTCTTAGA-ATA--GGCGGTT--GATTTCTGAATCTGCGAACGGCTCCG
TATATCTGTTGTAACCTACCTCCTCTAAGGGCCGAGGCGTCGGTATAACCGCGGTAATTC
TGGGGCTAATACATGTA-ACATCTTAGTATGTCGTG---GGTCATTCCTG---AGGGGTG
CACTCGGGCCTTGCCGGCCGACCACTGGGGGGGGCAACC-----CCTCTTGCGTGAGG-C
GGGCAAGTACGTCTTACCGTGGCTG-ACCATGGAGAGAGGGGTGGGCT-------TCAGA
CCTATCAACTAGGTGGCCGGGGATAGTCCGGTCACGGTTACAACGGGTACAGAGGATCAG
GGTTCGGTCCTGGAGAGGTAGCCTGAGAAATCGCTACTACTTCTAAGGAAGGCAGCAGGC
GCGCAACGTTCCCCATGGGGATACCCTGAGGACGTGACGGGACATACCAATGGCCAGCCC

>HEMser_sc28102_r32_ho_CostaRica KY101107
AAGCCATGCATGTCTTAGA-GTA--ATTGGTT--GATTTCTGAATCTGCGAACGGCTCCG
TATATCTGTTGTAACCTACCTCCTCTAAGGGCCGAGGCGTCGGTATAACCGCGGTAATTC
TGGGGCTAATACATGTA-ACACCTTCGTGTGTCGTG---GGTCATTCCTG---AGGGGTG
CACTCGGGCCTTGCCGGCCGACCACTGGGGGGGGCAACC-----CCTCTTGCGTGAGG-C
GGGCAAGTACGTCTTACCGTGGCTG-GCCATGGAGAGAGGGGTGGGCT-------TCAGA
CCTATCAACTAGGTGGCCGGGGATAGTCCGGTCACGGTTACAACGGGTACAGAGGATCAG
GGTTCGGTCCTGGAGAGGTAGCCTGAGAAATCGCTACTACTTCTAAGGAAGGCAGCAGGC
GCGCAACGTTCCCCATGGGGATACCCTGAGGACGTGACGGGACATACCAATGGCCAGCCC

>HEMser_sc28108_r32_ho_CostaRica KY101108
AAGCCATGCATGTCTTAGA-GTA--ATTGGTT--GATTTCTGAATCTGCGAACGGCTCCG
TATATCTGTTGTAACCTACCTCCTCTAAGGGCCGAGGCGTCGGTATAACCGCGGTAATTC
TGGGGCTAATACATGTA-ACACCTTCGTGTGTCGTG---GGTCATTCCTG---AGGGGTG
CACTCGGGCCTTGCCGGCCGACCACTGGGGGGGGCAACC-----CCTCTTGCGTGAGG-C
GGGCAAGTACGTCTTACCGTGGCTG-GCCATGGAGAGAGGGGTGGGCT-------TCAGA
CCTATCAACTAGGTGGCCGGGGATAGTCCGGTCACGGTTACAACGGGTACAGAGGATCAG
GGTTCGGTCCTGGAGAGGTAGCCTGAGAAATCGCTACTACTTCTAAGGAAGGCAGCAGGC
GCGCAACGTTCCCCATGGGGATACCCTGAGGACGTGACGGGACATACCAATGGCCAGCCC

>HEMser_AH43993_r33_ho_Argentina KY101109
AAGCCATGCATGTCTTAGA-GTA--ATTGGTT--GATTTCTGAATCTGCGAACGGCTCCG
TATATCTGTTGTAACCTACCTCCTCTAAGGGCCGAGGCGTCGGTATAACCGCGGTAATTC
TGGGGCTAATACATGTA-ACACCTTCGTGTGTCGTG---GGTCATTCCTG---AGGGGTG
CACTCGGGCCTTGCCGGCCGACCACTGGGGGGGGCAACC-----CCTCTTGCGTGAGG-C
GGGCAAGTATGTCTTACCGTGGCTG-GCCATGGAGAGAGGGGTGGGCT-------TCAGA
CCTATCAACTAGGTGGCCGGGGATAGTCCGGTCACGGTTACAACGGGTACAGAGGATCAG
GGTTCGGTCCTGGAGAGGTAGCCTGAGAAATCGCTACTACTTCTAAGGAAGGCAGCAGGC
GCGCAACGTTCCCCATGGGGATACCCTGAGGACGTGACGGGACATACCAATGGCCAGCCC

>HEMser_sc28052_r27_ho_CostaRica KY101110
AAGCCATGCATGTCTTAGA-ATA-AGGCGGTT--GATTTCTGAATCTGCGAACGGCTCCG
TATATCTGTTGTAACCTACCTCCTCTAAGGGCCGAGGCGTCGGTATAACCGCGGTAATTC
TGGGGCTAATACATGTA-ACATCTTAGTATGTCGTG---GGTCATTCCTG---AGGGGTG
CACTCGGGCCTTGCCGGCCGACCACTGGGGGGGGCAACC-----CCTCTTGCGTGAGG-C
GGGCAAGTACGTCTTACCGTGGCTG-ACCATGGAGAGAGGGGTGGGCT-------TCAGA
CCTATCAACTAGGTGGCCGGGGATAGTCCGGTCACGGTTACAACGGGTACAGAGGATCAG
GGTTCGGTCCTGGAGAGGTAGCCTGAGAAATCGCTACTACTTCTAAGGAAGGCAGCAGGC
GCGCAACGTTCCCCATGGGGATACCCTGAGGACGTGACGGGACATACCAATGGCCAGCCC

>HEMser_sc28073_r27_ho_CostaRica KY101111
AAGCCATGCATGTCTTAGA-ATA-AGGCGGTT--GATTTCTGAATCTGCGAACGGCTCCG
TATATCTGTTGTAACCTACCTCCTCTAAGGGCCGAGGCGTCGGTATAACCGCGGTAATTC
TGGGGCTAATACATGTA-ACATCTTAGTATGTCGTG---GGTCATTCCTG---AGGGGTG
CACTCGGGCCTTGCCGGCCGACCACTGGGGGGGGCAACC-----CCTCTTGCGTGAGG-C
GGGCAAGTACGTCTTACCGTGGCTG-ACCATGGAGAGAGGGGTGGGCT-------TCAGA
CCTATCAACTAGGTGGCCGGGGATAGTCCGGTCACGGTTACAACGGGTACAGAGGATCAG
GGTTCGGTCCTGGAGAGGTAGCCTGAGAAATCGCTACTACTTCTAAGGAAGGCAGCAGGC
GCGCAACGTTCCCCATGGGGATACCCTGAGGACGTGACGGGACATACCAATGGCCAGCCC

>HEMser_sc28074_r27_ho_CostaRica KY101112
AAGCCATGCATGTCTTAGA-ATA-AGGCGGTT--GATTTCTGAATCTGCGAACGGCTCCG
TATATCTGTTGTAACCTACCTCCTCTAAGGGCCGAGGCGTCGGTATAACCGCGGTAATTC
TGGGGCTAATACATGTA-ACATCTTAGTATGTCGTG---GGTCATTCCTG---AGGGGTG
CACTCGGGCCTTGCCGGCCGACCACTGGGGGGGGCAACC-----CCTCTTGCGTGAGG-C
GGGCAAGTACGTCTTACCGTGGCTG-ACCATGGAGAGAGGGGTGGGCT-------TCAGA
CCTATCAACTAGGTGGCCGGGGATAGTCCGGTCACGGTTACAACGGGTACAGAGGATCAG
GGTTCGGTCCTGGAGAGGTAGCCTGAGAAATCGCTACTACTTCTAAGGAAGGCAGCAGGC
GCGCAACGTTCCCCATGGGGATACCCTGAGGACGTGACGGGACATACCAATGGCCAGCCC

>HEMser_sc28075_r27_ho_CostaRica KY101113
AAGCCATGCATGTCTTAGA-ATA-AGGCGGTT--GATTTCTGAATCTGCGAACGGCTCCG
TATATCTGTTGTAACCTACCTCCTCTAAGGGCCGAGGCGTCGGTATAACCGCGGTAATTC
TGGGGCTAATACATGTA-ACATCTTAGTATGTCGTG---GGTCATTCCTG---AGGGGTG
CACTCGGGCCTTGCCGGCCGACCACTGGGGGGGGCAACC-----CCTCTTGCGTGAGG-C
GGGCAAGTACGTCTTACCGTGGCTG-ACCATGGAGAGAGGGGTGGGCT-------TCAGA
CCTATCAACTAGGTGGCCGGGGATAGTCCGGTCACGGTTACAACGGGTACAGAGGATCAG
GGTTCGGTCCTGGAGAGGTAGCCTGAGAAATCGCTACTACTTCTAAGGAAGGCAGCAGGC
GCGCAACGTTCCCCATGGGGATACCCTGAGGACGTGACGGGACATACCAATGGCCAGCCC

>HEMser_sc28079_r28_ho_CostaRica KY101114
AAGCCATGCATGTCTTAGA-ATA--GGCGGTT--GATTTCTGAATCTGCGAACGGCTCCG
TATATCTGTTGTAACCTACCTCCTCTAAGGGCCGAGGCGTCGGTATAACCGCGGTAATTC
TGGGGCTAATACATGTA-ACATCTTAGTATGTCGTG---GGTCATTCCTG---AGGGGTG
CACTCGGGCCTTGCCGGCCGACCACTGGGGGGGGCAACC-----CCTCTTGCGTGAGG-C
GGGCAAGTACGTCTTACCGTGGCTG-ACCATGGAGAGAGGGGTGGGCT-------TCAGA
CCTATCAACTAGGTGGCCGGGGATAGTCCGGTCACGGTTACAACGGGTACAGAGGATCAG
GGTTCGGTCCTGGAGAGGTAGCCTGAGAAATCGCTACTACTTCTAAGGAAGGCAGCAGGC
GCGCAACGTTCCCCATGGGGATACCCTGAGGACGTGACGGGACATACCAATGGCCAGCCC

>HEMser_sc28038_r28_ho_CostaRica KY101115
AAGCCATGCATGTCTTAGA-ATA--GGCGGTT--GATTTCTGAATCTGCGAACGGCTCCG
TATATCTGTTGTAACCTACCTCCTCTAAGGGCCGAGGCGTCGGTATAACCGCGGTAATTC
TGGGGCTAATACATGTA-ACATCTTAGTATGTCGTG---GGTCATTCCTG---AGGGGTG
CACTCGGGCCTTGCCGGCCGACCACTGGGGGGGGCAACC-----CCTCTTGCGTGAGG-C
GGGCAAGTACGTCTTACCGTGGCTG-ACCATGGAGAGAGGGGTGGGCT-------TCAGA
CCTATCAACTAGGTGGCCGGGGATAGTCCGGTCACGGTTACAACGGGTACAGAGGATCAG
GGTTCGGTCCTGGAGAGGTAGCCTGAGAAATCGCTACTACTTCTAAGGAAGGCAGCAGGC
GCGCAACGTTCCCCATGGGGATACCCTGAGGACGTGACGGGACATACCAATGGCCAGCCC

>HEMser sc28040_r28_ho_CostaRica KY101116
AAGCCATGCATGTCTTAGA-ATA--GGCGGTT--GATTTCTGAATCTGCGAACGGCTCCG
TATATCTGTTGTAACCTACCTCCTCTAAGGGCCGAGGCGTCGGTATAACCGCGGTAATTC
TGGGGCTAATACATGTA-ACATCTTAGTATGTCGTG---GGTCATTCCTG---AGGGGTG
CACTCGGGCCTTGCCGGCCGACCACTGGGGGGGGCAACC-----CCTCTTGCGTGAGG-C
GGGCAAGTACGTCTTACCGTGGCTG-ACCATGGAGAGAGGGGTGGGCT-------TCAGA
CCTATCAACTAGGTGGCCGGGGATAGTCCGGTCACGGTTACAACGGGTACAGAGGATCAG
GGTTCGGTCCTGGAGAGGTAGCCTGAGAAATCGCTACTACTTCTAAGGAAGGCAGCAGGC
GCGCAACGTTCCCCATGGGGATACCCTGAGGACGTGACGGGACATACCAATGGCCAGCCC

>HEMser_sc28041_r28_ho_CostaRica KY101117
AAGCCATGCATGTCTTAGA-ATA--GGCGGTT--GATTTCTGAATCTGCGAACGGCTCCG
TATATCTGTTGTAACCTACCTCCTCTAAGGGCCGAGGCGTCGGTATAACCGCGGTAATTC
TGGGGCTAATACATGTA-ACATCTTAGTATGTCGTG---GGTCATTCCTG---AGGGGTG
CACTCGGGCCTTGCCGGCCGACCACTGGGGGGGGCAACC-----CCTCTTGCGTGAGG-C
GGGCAAGTACGTCTTACCGTGGCTG-ACCATGGAGAGAGGGGTGGGCT-------TCAGA
CCTATCAACTAGGTGGCCGGGGATAGTCCGGTCACGGTTACAACGGGTACAGAGGATCAG
GGTTCGGTCCTGGAGAGGTAGCCTGAGAAATCGCTACTACTTCTAAGGAAGGCAGCAGGC
GCGCAACGTTCCCCATGGGGATACCCTGAGGACGTGACGGGACATACCAATGGCCAGCCC

>HEMser_sc28042_r28_ho_CostaRica KY101118
AAGCCATGCATGTCTTAGA-ATA--GGCGGTT--GATTTCTGAATCTGCGAACGGCTCCG
TATATCTGTTGTAACCTACCTCCTCTAAGGGCCGAGGCGTCGGTATAACCGCGGTAATTC
TGGGGCTAATACATGTA-ACATCTTAGTATGTCGTG---GGTCATTCCTG---AGGGGTG
CACTCGGGCCTTGCCGGCCGACCACTGGGGGGGGCAACC-----CCTCTTGCGTGAGG-C
GGGCAAGTACGTCTTACCGTGGCTG-ACCATGGAGAGAGGGGTGGGCT-------TCAGA
CCTATCAACTAGGTGGCCGGGGATAGTCCGGTCACGGTTACAACGGGTACAGAGGATCAG
GGTTCGGTCCTGGAGAGGTAGCCTGAGAAATCGCTACTACTTCTAAGGAAGGCAGCAGGC
GCGCAACGTTCCCCATGGGGATACCCTGAGGACGTGACGGGACATACCAATGGCCAGCCC

>HEMser_sc28058_r28_ho_CostaRica KY101119
AAGCCATGCATGTCTTAGA-ATA--GGCGGTT--GATTTCTGAATCTGCGAACGGCTCCG
TATATCTGTTGTAACCTACCTCCTCTAAGGGCCGAGGCGTCGGTATAACCGCGGTAATTC
TGGGGCTAATACATGTA-ACATCTTAGTATGTCGTG---GGTCATTCCTG---AGGGGTG
CACTCGGGCCTTGCCGGCCGACCACTGGGGGGGGCAACC-----CCTCTTGCGTGAGG-C
GGGCAAGTACGTCTTACCGTGGCTG-ACCATGGAGAGAGGGGTGGGCT-------TCAGA
CCTATCAACTAGGTGGCCGGGGATAGTCCGGTCACGGTTACAACGGGTACAGAGGATCAG
GGTTCGGTCCTGGAGAGGTAGCCTGAGAAATCGCTACTACTTCTAAGGAAGGCAGCAGGC
GCGCAACGTTCCCCATGGGGATACCCTGAGGACGTGACGGGACATACCAATGGCCAGCCC

>HEMser_sc28059_r28_ho_CostaRica KY101120
AAGCCATGCATGTCTTAGA-ATA--GGCGGTT--GATTTCTGAATCTGCGAACGGCTCCG
TATATCTGTTGTAACCTACCTCCTCTAAGGGCCGAGGCGTCGGTATAACCGCGGTAATTC
TGGGGCTAATACATGTA-ACATCTTAGTATGTCGTG---GGTCATTCCTG---AGGGGTG
CACTCGGGCCTTGCCGGCCGACCACTGGGGGGGGCAACC-----CCTCTTGCGTGAGG-C
GGGCAAGTACGTCTTACCGTGGCTG-ACCATGGAGAGAGGGGTGGGCT-------TCAGA
CCTATCAACTAGGTGGCCGGGGATAGTCCGGTCACGGTTACAACGGGTACAGAGGATCAG
GGTTCGGTCCTGGAGAGGTAGCCTGAGAAATCGCTACTACTTCTAAGGAAGGCAGCAGGC
GCGCAACGTTCCCCATGGGGATACCCTGAGGACGTGACGGGACATACCAATGGCCAGCCC

>HEMser_sc28060_r34_ho_CostaRica KY101121
AAGCCATGCATGTCTTAGA-ATA--GGCGGTT--GATTTCTGAATCTGCGAACGGCTCCG
TATATCTGTTGTAACCTACCTCCTCTAAGGGCCGAGGCGTCGGTATAACCGCGGTAATTC
TGGGGCTAATACATGTA-ACATCTTAGTATGTCGTG---GGTCATTCCTG---AGGGGTG
CACTCGGGCCTTGCCGGCCGACCACTGGGGGGGGCAACC-----CCTCTTGCGTGAGG-C
GGGCAAGTACGTCTTACCGTGGCTG-ACCATGGAGAGAGGGGTGGGCT-------TCAGA
CCTATCAACTAGGTGGCCGGGGATAGTCCGGTCACGGTTACAACGGGTACAGAGGATCAG
GGTTCGGTCCTGGAGAGGTAGCCTGAGAAATCGCTACTACTTCTAAGGTGGGCAGCAGGC
GCGCAACGTTCCCCATGGGGATACCCTGAGGACGTGACGGGACATACCAATGGCCAGCCC

>HEMser_sc28063_r28_ho_CostaRica KY101122
AAGCCATGCATGTCTTAGA-ATA--GGCGGTT--GATTTCTGAATCTGCGAACGGCTCCG
TATATCTGTTGTAACCTACCTCCTCTAAGGGCCGAGGCGTCGGTATAACCGCGGTAATTC
TGGGGCTAATACATGTA-ACATCTTAGTATGTCGTG---GGTCATTCCTG---AGGGGTG
CACTCGGGCCTTGCCGGCCGACCACTGGGGGGGGCAACC-----CCTCTTGCGTGAGG-C
GGGCAAGTACGTCTTACCGTGGCTG-ACCATGGAGAGAGGGGTGGGCT-------TCAGA
CCTATCAACTAGGTGGCCGGGGATAGTCCGGTCACGGTTACAACGGGTACAGAGGATCAG
GGTTCGGTCCTGGAGAGGTAGCCTGAGAAATCGCTACTACTTCTAAGGAAGGCAGCAGGC
GCGCAACGTTCCCCATGGGGATACCCTGAGGACGTGACGGGACATACCAATGGCCAGCCC

>HEMser_sc28129_r27_ho_CostaRica KY101123
AAGCCATGCATGTCTTAGA-ATA-AGGCGGTT--GATTTCTGAATCTGCGAACGGCTCCG
TATATCTGTTGTAACCTACCTCCTCTAAGGGCCGAGGCGTCGGTATAACCGCGGTAATTC
TGGGGCTAATACATGTA-ACATCTTAGTATGTCGTG---GGTCATTCCTG---AGGGGTG
CACTCGGGCCTTGCCGGCCGACCACTGGGGGGGGCAACC-----CCTCTTGCGTGAGG-C
GGGCAAGTACGTCTTACCGTGGCTG-ACCATGGAGAGAGGGGTGGGCT-------TCAGA
CCTATCAACTAGGTGGCCGGGGATAGTCCGGTCACGGTTACAACGGGTACAGAGGATCAG
GGTTCGGTCCTGGAGAGGTAGCCTGAGAAATCGCTACTACTTCTAAGGAAGGCAGCAGGC
GCGCAACGTTCCCCATGGGGATACCCTGAGGACGTGACGGGACATACCAATGGCCAGCCC

>HEMser_sc28089_r35_ho_CostaRica KY101124
AAGCCATGCATGTCTTAGA-GTATACATGGTT--GATTTCTGAATCTGCGAACGGCTCCG
TATATCTGTTGTAACCTGCCCCCTCGAAGGGCCGAGGCGTCGGTATAACCGCGGTAATTC
TGGGGCTAATACATGTA-ACATCTCGG--TGTCGTG---GGTCGCCCCTC---TTGGGCG
CACTCGGGCCTTGCCGGCTGACCACTGGGGGGCGTCCGC-----CCCCTGGCGTGAGG-C
GGGCAAGTATGCCTTACCGTGGCTG-GCCATGGAGAGCGGGGTGGGCT-------TCAGA
CCTATCAACTAGCCGGCTGGGGATAGTCCAGTCAGGGTTACAACGGGTACAGAGGATCAG
GGTTCGGTCCTGGAGAGGTAGCCTGAGAAATCGCTACTACTTCTAAGGAAGGCAGCAGGC
GCGCAACGTTCCCCATGGGGATACCCTGAGGACGTGAAGGGACATACCAATGCCCGGCCC

>HEMser_sc28090_r35_he2_CostaRica KY101125
AAGCCATGCATGTCTTAGA-GTATACATGGTT--GATTTCTGAATCTGCGAACGGCTCCG
TATATCTGTTGTAACCTGCCCCCTCGAAGGGCCGAGGCGTCGGTATAACCGCGGTAATTC
TGGGGCTAATACATGTA-ACATCTCGG--TGTCGTG---GGTCGCCCCTC---TTGGGCG
CACTCGGGCCTTGCCGGCTGACCACTGGGGGGCGTCCGC-----CCCCTGGCGTGAGG-C
GGGCAAGTATGCCTTACCGTGGCTG-GCCATGGAGAGCGGGGTGGGCT-------TCAGA
CCTATCAACTAGCCGGCTGGGGATAGTCCAGTCAGGGTTACAACGGGTACAGAGGATCAG
GGTTCGGTCCTGGAGAGGTAGCCTGAGAAATCGCTACTACTTCTAAGGAAGGCAGCAGGC
GCGCAACGTTCCCCATGGGGATACCCTGAGGACGTGAAGGGACATACCAATGCCCGGCCC

>HEMser_sc28078_r35_ho_CostaRica KY101126
AAGCCATGCATGTCTTAGA-GTATACATGGTT--GATTTCTGAATCTGCGAACGGCTCCG
TATATCTGTTGTAACCTGCCCCCTCGAAGGGCCGAGGCGTCGGTATAACCGCGGTAATTC
TGGGGCTAATACATGTA-ACATCTCGG--TGTCGTG---GGTCGCCCCTC---TTGGGCG
CACTCGGGCCTTGCCGGCTGACCACTGGGGGGCGTCCGC-----CCCCTGGCGTGAGG-C
GGGCAAGTATGCCTTACCGTGGCTG-GCCATGGAGAGCGGGGTGGGCT-------TCAGA
CCTATCAACTAGCCGGCTGGGGATAGTCCAGTCAGGGTTACAACGGGTACAGAGGATCAG
GGTTCGGTCCTGGAGAGGTAGCCTGAGAAATCGCTACTACTTCTAAGGAAGGCAGCAGGC
GCGCAACGTTCCCCATGGGGATACCCTGAGGACGTGAAGGGACATACCAATGCCCGGCCC

>HEMser_sc28082_r35_ho_CostaRica KY101127
AAGCCATGCATGTCTTAGA-GTATACATGGTT--GATTTCTGAATCTGCGAACGGCTCCG
TATATCTGTTGTAACCTGCCCCCTCGAAGGGCCGAGGCGTCGGTATAACCGCGGTAATTC
TGGGGCTAATACATGTA-ACATCTCGG--TGTCGTG---GGTCGCCCCTC---TTGGGCG
CACTCGGGCCTTGCCGGCTGACCACTGGGGGGCGTCCGC-----CCCCTGGCGTGAGG-C
GGGCAAGTATGCCTTACCGTGGCTG-GCCATGGAGAGCGGGGTGGGCT-------TCAGA
CCTATCAACTAGCCGGCTGGGGATAGTCCAGTCAGGGTTACAACGGGTACAGAGGATCAG
GGTTCGGTCCTGGAGAGGTAGCCTGAGAAATCGCTACTACTTCTAAGGAAGGCAGCAGGC
GCGCAACGTTCCCCATGGGGATACCCTGAGGACGTGAAGGGACATACCAATGCCCGGCCC

>HEMser_sc28083_r36_ho_CostaRica KY101128
AAGCCATGCATGTCTTAGA-GTATACATGGTT--GATTTCTGAATCTGCGAACGGCTCCG
TATATCTGTTGTAACCTGCCCCCTCGAAGGGCCGAGGCGTCGGTATAACCGCGGTAATTC
TGGGGCTAATACATGTA-ACATCTCGG--TGTCGTG---GGTCGCCCCTC---TTGGGCG
CACTCGGGCCTTGCCGGCTGACCACTGGGGGGCGTCCAC-----CCCCTGGCGTGAGG-C
GGGCAAGTATGCCTTACCGTGGCTG-GCCATGGAGAGCGGGGTGGGCT-------TCAGA
CCTATCAACTAGCCGGCTGGGGATAGTCCAGTCAGGGTTACAACGGGTACAGAGGATCAG
GGTTCGGTCCTGGAGAGGTAGCCTGAGAAATCGCTACTACTTCTAAGGAAGGCAGCAGGC
GCGCAACGTTCCCCATGGGGATACCCTGAGGACGTGAAGGGACATACCAATGCCCGGCCC

>HEMser_sc28085_r36_ho_CostaRica KY101129
AAGCCATGCATGTCTTAGA-GTATACATGGTT--GATTTCTGAATCTGCGAACGGCTCCG
TATATCTGTTGTAACCTGCCCCCTCGAAGGGCCGAGGCGTCGGTATAACCGCGGTAATTC
TGGGGCTAATACATGTA-ACATCTCGG--TGTCGTG---GGTCGCCCCTC---TTGGGCG
CACTCGGGCCTTGCCGGCTGACCACTGGGGGGCGTCCAC-----CCCCTGGCGTGAGG-C
GGGCAAGTATGCCTTACCGTGGCTG-GCCATGGAGAGCGGGGTGGGCT-------TCAGA
CCTATCAACTAGCCGGCTGGGGATAGTCCAGTCAGGGTTACAACGGGTACAGAGGATCAG
GGTTCGGTCCTGGAGAGGTAGCCTGAGAAATCGCTACTACTTCTAAGGAAGGCAGCAGGC
GCGCAACGTTCCCCATGGGGATACCCTGAGGACGTGAAGGGACATACCAATGCCCGGCCC

>HEMser_sc28106_r36_ho_CostaRica KY101130
AAGCCATGCATGTCTTAGA-GTATACATGGTT--GATTTCTGAATCTGCGAACGGCTCCG
TATATCTGTTGTAACCTGCCCCCTCGAAGGGCCGAGGCGTCGGTATAACCGCGGTAATTC
TGGGGCTAATACATGTA-ACATCTCGG--TGTCGTG---GGTCGCCCCTC---TTGGGCG
CACTCGGGCCTTGCCGGCTGACCACTGGGGGGCGTCCAC-----CCCCTGGCGTGAGG-C
GGGCAAGTATGCCTTACCGTGGCTG-GCCATGGAGAGCGGGGTGGGCT-------TCAGA
CCTATCAACTAGCCGGCTGGGGATAGTCCAGTCAGGGTTACAACGGGTACAGAGGATCAG
GGTTCGGTCCTGGAGAGGTAGCCTGAGAAATCGCTACTACTTCTAAGGAAGGCAGCAGGC
GCGCAACGTTCCCCATGGGGATACCCTGAGGACGTGAAGGGACATACCAATGCCCGGCCC

>HEMser_sc28023_r36_ho_CostaRica KY101131
AAGCCATGCATGTCTTAGA-GTATACATGGTT--GATTTCTGAATCTGCGAACGGCTCCG
TATATCTGTTGTAACCTGCCCCCTCGAAGGGCCGAGGCGTCGGTATAACCGCGGTAATTC
TGGGGCTAATACATGTA-ACATCTCGG--TGTCGTG---GGTCGCCCCTC---TTGGGCG
CACTCGGGCCTTGCCGGCTGACCACTGGGGGGCGTCCAC-----CCCCTGGCGTGAGG-C
GGGCAAGTATGCCTTACCGTGGCTG-GCCATGGAGAGCGGGGTGGGCT-------TCAGA
CCTATCAACTAGCCGGCTGGGGATAGTCCAGTCAGGGTTACAACGGGTACAGAGGATCAG
GGTTCGGTCCTGGAGAGGTAGCCTGAGAAATCGCTACTACTTCTAAGGAAGGCAGCAGGC
GCGCAACGTTCCCCATGGGGATACCCTGAGGACGTGAAGGGACATACCAATGCCCGGCCC

>HEMser_sc28080_r35_ho_CostaRica KY101132
AAGCCATGCATGTCTTAGA-GTATACATGGTT--GATTTCTGAATCTGCGAACGGCTCCG
TATATCTGTTGTAACCTGCCCCCTCGAAGGGCCGAGGCGTCGGTATAACCGCGGTAATTC
TGGGGCTAATACATGTA-ACATCTCGG--TGTCGTG---GGTCGCCCCTC---TTGGGCG
CACTCGGGCCTTGCCGGCTGACCACTGGGGGGCGTCCGC-----CCCCTGGCGTGAGG-C
GGGCAAGTATGCCTTACCGTGGCTG-GCCATGGAGAGCGGGGTGGGCT-------TCAGA
CCTATCAACTAGCCGGCTGGGGATAGTCCAGTCAGGGTTACAACGGGTACAGAGGATCAG
GGTTCGGTCCTGGAGAGGTAGCCTGAGAAATCGCTACTACTTCTAAGGAAGGCAGCAGGC
GCGCAACGTTCCCCATGGGGATACCCTGAGGACGTGAAGGGACATACCAATGCCCGGCCC

>HEMser_sc28109_r35_ho_CostaRica KY101133
AAGCCATGCATGTCTTAGA-GTATACATGGTT--GATTTCTGAATCTGCGAACGGCTCCG
TATATCTGTTGTAACCTGCCCCCTCGAAGGGCCGAGGCGTCGGTATAACCGCGGTAATTC
TGGGGCTAATACATGTA-ACATCTCGG--TGTCGTG---GGTCGCCCCTC---TTGGGCG
CACTCGGGCCTTGCCGGCTGACCACTGGGGGGCGTCCGC-----CCCCTGGCGTGAGG-C
GGGCAAGTATGCCTTACCGTGGCTG-GCCATGGAGAGCGGGGTGGGCT-------TCAGA
CCTATCAACTAGCCGGCTGGGGATAGTCCAGTCAGGGTTACAACGGGTACAGAGGATCAG
GGTTCGGTCCTGGAGAGGTAGCCTGAGAAATCGCTACTACTTCTAAGGAAGGCAGCAGGC
GCGCAACGTTCCCCATGGGGATACCCTGAGGACGTGAAGGGACATACCAATGCCCGGCCC

>HEMser_sc28098_r35_ho_CostaRica KY101134
AAGCCATGCATGTCTTAGA-GTATACATGGTT--GATTTCTGAATCTGCGAACGGCTCCG
TATATCTGTTGTAACCTGCCCCCTCGAAGGGCCGAGGCGTCGGTATAACCGCGGTAATTC
TGGGGCTAATACATGTA-ACATCTCGG--TGTCGTG---GGTCGCCCCTC---TTGGGCG
CACTCGGGCCTTGCCGGCTGACCACTGGGGGGCGTCCGC-----CCCCTGGCGTGAGG-C
GGGCAAGTATGCCTTACCGTGGCTG-GCCATGGAGAGCGGGGTGGGCT-------TCAGA
CCTATCAACTAGCCGGCTGGGGATAGTCCAGTCAGGGTTACAACGGGTACAGAGGATCAG
GGTTCGGTCCTGGAGAGGTAGCCTGAGAAATCGCTACTACTTCTAAGGAAGGCAGCAGGC
GCGCAACGTTCCCCATGGGGATACCCTGAGGACGTGAAGGGACATACCAATGCCCGGCCC

>HEMser_sc28099_r35_ho_CostaRica KY101135
AAGCCATGCATGTCTTAGA-GTATACATGGTT--GATTTCTGAATCTGCGAACGGCTCCG
TATATCTGTTGTAACCTGCCCCCTCGAAGGGCCGAGGCGTCGGTATAACCGCGGTAATTC
TGGGGCTAATACATGTA-ACATCTCGG--TGTCGTG---GGTCGCCCCTC---TTGGGCG
CACTCGGGCCTTGCCGGCTGACCACTGGGGGGCGTCCGC-----CCCCTGGCGTGAGG-C
GGGCAAGTATGCCTTACCGTGGCTG-GCCATGGAGAGCGGGGTGGGCT-------TCAGA
CCTATCAACTAGCCGGCTGGGGATAGTCCAGTCAGGGTTACAACGGGTACAGAGGATCAG
GGTTCGGTCCTGGAGAGGTAGCCTGAGAAATCGCTACTACTTCTAAGGAAGGCAGCAGGC
GCGCAACGTTCCCCATGGGGATACCCTGAGGACGTGAAGGGACATACCAATGCCCGGCCC

>HEMser_sc28101_r36_ho_CostaRica KY101136
AAGCCATGCATGTCTTAGA-GTATACATGGTT--GATTTCTGAATCTGCGAACGGCTCCG
TATATCTGTTGTAACCTGCCCCCTCGAAGGGCCGAGGCGTCGGTATAACCGCGGTAATTC
TGGGGCTAATACATGTA-ACATCTCGG--TGTCGTG---GGTCGCCCCTC---TTGGGCG
CACTCGGGCCTTGCCGGCTGACCACTGGGGGGCGTCCAC-----CCCCTGGCGTGAGG-C
GGGCAAGTATGCCTTACCGTGGCTG-GCCATGGAGAGCGGGGTGGGCT-------TCAGA
CCTATCAACTAGCCGGCTGGGGATAGTCCAGTCAGGGTTACAACGGGTACAGAGGATCAG
GGTTCGGTCCTGGAGAGGTAGCCTGAGAAATCGCTACTACTTCTAAGGAAGGCAGCAGGC
GCGCAACGTTCCCCATGGGGATACCCTGAGGACGTGAAGGGACATACCAATGCCCGGCCC

>HEMser_sc28113_r36_ho_CostaRica KY101137
AAGCCATGCATGTCTTAGA-GTATACATGGTT--GATTTCTGAATCTGCGAACGGCTCCG
TATATCTGTTGTAACCTGCCCCCTCGAAGGGCCGAGGCGTCGGTATAACCGCGGTAATTC
TGGGGCTAATACATGTA-ACATCTCGG--TGTCGTG---GGTCGCCCCTC---TTGGGCG
CACTCGGGCCTTGCCGGCTGACCACTGGGGGGCGTCCAC-----CCCCTGGCGTGAGG-C
GGGCAAGTATGCCTTACCGTGGCTG-GCCATGGAGAGCGGGGTGGGCT-------TCAGA
CCTATCAACTAGCCGGCTGGGGATAGTCCAGTCAGGGTTACAACGGGTACAGAGGATCAG
GGTTCGGTCCTGGAGAGGTAGCCTGAGAAATCGCTACTACTTCTAAGGAAGGCAGCAGGC
GCGCAACGTTCCCCATGGGGATACCCTGAGGACGTGAAGGGACATACCAATGCCCGGCCC

>HEMser_sc28116_r35_ho_CostaRica KY101138
AAGCCATGCATGTCTTAGA-GTATACATGGTT--GATTTCTGAATCTGCGAACGGCTCCG
TATATCTGTTGTAACCTGCCCCCTCGAAGGGCCGAGGCGTCGGTATAACCGCGGTAATTC
TGGGGCTAATACATGTA-ACATCTCGG--TGTCGTG---GGTCGCCCCTC---TTGGGCG
CACTCGGGCCTTGCCGGCTGACCACTGGGGGGCGTCCGC-----CCCCTGGCGTGAGG-C
GGGCAAGTATGCCTTACCGTGGCTG-GCCATGGAGAGCGGGGTGGGCT-------TCAGA
CCTATCAACTAGCCGGCTGGGGATAGTCCAGTCAGGGTTACAACGGGTACAGAGGATCAG
GGTTCGGTCCTGGAGAGGTAGCCTGAGAAATCGCTACTACTTCTAAGGAAGGCAGCAGGC
GCGCAACGTTCCCCATGGGGATACCCTGAGGACGTGAAGGGACATACCAATGCCCGGCCC

>HEMser_sc28104_r36_ho_CostaRica KY101139
AAGCCATGCATGTCTTAGA-GTATACATGGTT--GATTTCTGAATCTGCGAACGGCTCCG
TATATCTGTTGTAACCTGCCCCCTCGAAGGGCCGAGGCGTCGGTATAACCGCGGTAATTC
TGGGGCTAATACATGTA-ACATCTCGG--TGTCGTG---GGTCGCCCCTC---TTGGGCG
CACTCGGGCCTTGCCGGCTGACCACTGGGGGGCGTCCAC-----CCCCTGGCGTGAGG-C
GGGCAAGTATGCCTTACCGTGGCTG-GCCATGGAGAGCGGGGTGGGCT-------TCAGA
CCTATCAACTAGCCGGCTGGGGATAGTCCAGTCAGGGTTACAACGGGTACAGAGGATCAG
GGTTCGGTCCTGGAGAGGTAGCCTGAGAAATCGCTACTACTTCTAAGGAAGGCAGCAGGC
GCGCAACGTTCCCCATGGGGATACCCTGAGGACGTGAAGGGACATACCAATGCCCGGCCC

>HEMser_sc28107_r36_ho_CostaRica KY101140
AAGCCATGCATGTCTTAGA-GTATACATGGTT--GATTTCTGAATCTGCGAACGGCTCCG
TATATCTGTTGTAACCTGCCCCCTCGAAGGGCCGAGGCGTCGGTATAACCGCGGTAATTC
TGGGGCTAATACATGTA-ACATCTCGG--TGTCGTG---GGTCGCCCCTC---TTGGGCG
CACTCGGGCCTTGCCGGCTGACCACTGGGGGGCGTCCAC-----CCCCTGGCGTGAGG-C
GGGCAAGTATGCCTTACCGTGGCTG-GCCATGGAGAGCGGGGTGGGCT-------TCAGA
CCTATCAACTAGCCGGCTGGGGATAGTCCAGTCAGGGTTACAACGGGTACAGAGGATCAG
GGTTCGGTCCTGGAGAGGTAGCCTGAGAAATCGCTACTACTTCTAAGGAAGGCAGCAGGC
GCGCAACGTTCCCCATGGGGATACCCTGAGGACGTGAAGGGACATACCAATGCCCGGCCC

>HEMser_sc28110_r37_ho_CostaRica KY101141
AAGCCATGCATGTCTTAGA-GTATACATGGTT--GATTTCTGAATCTGAGAACGGCTCCG
TATATCTGTTGTAACCTGCCCCCTAGAAGGGCCGAGGCGTCGGTATAACCGCGGTAATTC
TGGGGATAATACATGTA-ACATCTCGG--TGTCGTG---GGTCGCCCCTC---TTGGGCG
CACTCGGGCCTTGCCGGCTGACCACTGGGGGGCGTCCAC-----CCCCTGGCGTGAGG-C
GGGCAAGTATGCCTTACCGTGGCTG-GCCATGGAGAGCGGGGTGGGCT-------TCAGA
CCTATCAACTAGCCGGCTGGGGATAGTCCAGTCAGGGTTACAACGGGTACAGAGGATCAG
GGTTCGGTCCTGGAGAGGTAGCCTGAGAAATCGCTACTACTTCTAAGGAAGGCAGCAGGC
GCGCAACGTTCCCCATGGGGATACCCTGAGGACGTGAAGGGACATACCAATGCCCGGCCC

>HEMser_sc28055_r35_ho_CostaRica KY101142
AAGCCATGCATGTCTTAGA-GTATACATGGTT--GATTTCTGAATCTGCGAACGGCTCCG
TATATCTGTTGTAACCTGCCCCCTCGAAGGGCCGAGGCGTCGGTATAACCGCGGTAATTC
TGGGGCTAATACATGTA-ACATCTCGG--TGTCGTG---GGTCGCCCCTC---TTGGGCG
CACTCGGGCCTTGCCGGCTGACCACTGGGGGGCGTCCGC-----CCCCTGGCGTGAGG-C
GGGCAAGTATGCCTTACCGTGGCTG-GCCATGGAGAGCGGGGTGGGCT-------TCAGA
CCTATCAACTAGCCGGCTGGGGATAGTCCAGTCAGGGTTACAACGGGTACAGAGGATCAG
GGTTCGGTCCTGGAGAGGTAGCCTGAGAAATCGCTACTACTTCTAAGGAAGGCAGCAGGC
GCGCAACGTTCCCCATGGGGATACCCTGAGGACGTGAAGGGACATACCAATGCCCGGCCC

>HEMser sc28066_r35_ho_CostaRica KY101143
AAGCCATGCATGTCTTAGA-GTATACATGGTT--GATTTCTGAATCTGCGAACGGCTCCG
TATATCTGTTGTAACCTGCCCCCTCGAAGGGCCGAGGCGTCGGTATAACCGCGGTAATTC
TGGGGCTAATACATGTA-ACATCTCGG--TGTCGTG---GGTCGCCCCTC---TTGGGCG
CACTCGGGCCTTGCCGGCTGACCACTGGGGGGCGTCCGC-----CCCCTGGCGTGAGG-C
GGGCAAGTATGCCTTACCGTGGCTG-GCCATGGAGAGCGGGGTGGGCT-------TCAGA
CCTATCAACTAGCCGGCTGGGGATAGTCCAGTCAGGGTTACAACGGGTACAGAGGATCAG
GGTTCGGTCCTGGAGAGGTAGCCTGAGAAATCGCTACTACTTCTAAGGAAGGCAGCAGGC
GCGCAACGTTCCCCATGGGGATACCCTGAGGACGTGAAGGGACATACCAATGCCCGGCCC

>HEMser_sc28067_r36_ho_costaRica KY101144
AAGCCATGCATGTCTTAGA-GTATACATGGTT--GATTTCTGAATCTGCGAACGGCTCCG
TATATCTGTTGTAACCTGCCCCCTCGAAGGGCCGAGGCGTCGGTATAACCGCGGTAATTC
TGGGGCTAATACATGTA-ACATCTCGG--TGTCGTG---GGTCGCCCCTC---TTGGGCG
CACTCGGGCCTTGCCGGCTGACCACTGGGGGGCGTCCAC-----CCCCTGGCGTGAGG-C
GGGCAAGTATGCCTTACCGTGGCTG-GCCATGGAGAGCGGGGTGGGCT-------TCAGA
CCTATCAACTAGCCGGCTGGGGATAGTCCAGTCAGGGTTACAACGGGTACAGAGGATCAG
GGTTCGGTCCTGGAGAGGTAGCCTGAGAAATCGCTACTACTTCTAAGGAAGGCAGCAGGC
GCGCAACGTTCCCCATGGGGATACCCTGAGGACGTGAAGGGACATACCAATGCCCGGCCC

>HEMser_sc28057_r35_ho_CostaRica KY101145
AAGCCATGCATGTCTTAGA-GTATACATGGTT--GATTTCTGAATCTGCGAACGGCTCCG
TATATCTGTTGTAACCTGCCCCCTCGAAGGGCCGAGGCGTCGGTATAACCGCGGTAATTC
TGGGGCTAATACATGTA-ACATCTCGG--TGTCGTG---GGTCGCCCCTC---TTGGGCG
CACTCGGGCCTTGCCGGCTGACCACTGGGGGGCGTCCGC-----CCCCTGGCGTGAGG-C
GGGCAAGTATGCCTTACCGTGGCTG-GCCATGGAGAGCGGGGTGGGCT-------TCAGA
CCTATCAACTAGCCGGCTGGGGATAGTCCAGTCAGGGTTACAACGGGTACAGAGGATCAG
GGTTCGGTCCTGGAGAGGTAGCCTGAGAAATCGCTACTACTTCTAAGGAAGGCAGCAGGC
GCGCAACGTTCCCCATGGGGATACCCTGAGGACGTGAAGGGACATACCAATGCCCGGCCC

>HEMser_sc28037_r38_ho_CostaRica KY101146
AAGCCATGCATGTCTTAGA-GTATACATGGTT--GATTTCTGAATCTGGGAACGGCTCCG
TATATCTGTTGTAACCTGCCCCCTCGAAGGGCCGAGGCGTCGGTTTAACCGCGGTAATTC
TGGGGTTAATACATGTA-ACATCTCGG--TGTCGTG---GGTCGCCCCTC---TTGGGCG
CACTCGGGCCTTGCCGGCTGACCACTGGGGGGCGTCCAC-----CCCCTGGCGTGAGG-C
GGGCAAGTATGCCTTACCGTGGCTG-GCCATGGAGAGCGGGGTGGGCT-------TCAGA
CCTATCAACTAGCCGGCTGGGGATAGTCCAGTCAGGGTTACAACGGGTACAGAGGATCAG
GGTTCGGTCCTGGAGAGGTAGCCTGAGAAATCGCTACTACTTCTAAGGAAGGCAGCAGGC
GCGCAACGTTCCCCATGGGGATACCCTGAGGACGTGAAGGGACATACCAATGCCCGGCCC

>HEMser AH24440_r39_ho_Mexico KY101147
AAGCCATGCATGTCTTAGA-GTATACATGGTT--GATTTCTGAATCTGCGAACGGCTCCG
TATATCTGTTGTAACCTACCCCCTCGAAGGGCCGAGGCGTCGGTATAACCGCGGTAATTC
TGGGGCTAATACATGTA-ACATTTCGG--TGTCGTG---GGTCGCCCCTC---TTGGGCG
CACTCGGGCCTTGCCGGCTGACCACTGGGGG--GTTCGC-----CCCCTGGCGTGAGG-C
GGGCAAGTATGCCTTACCGTGGCTG-GCCATGGAGAGCGGGGTGGGCT-------TCAGA
CCTATCAACTAGCCGGCTGGGGATAGTCCAGTCGGGGTTACAACGGGTACAGAGGATCAG
GGTTCGGTCCTGGAGAGGTAGCCTGAGAAATCGCTACTACTTCTAAGGAAGGCAGCAGGC
GCGCAACGTTCCCCATGGGGATACCCTGAGGACGTGAAGGGACATACCAATGCCCGGCCC

>HEMser_sc28076_r39_he1_CostaRica KY101148
AaGCcATGCATGTCTTAGA-GTATACATGGTT--GATTTCTGAaTCTGCGAACGGCTCCG
TATATCTGTTGTAACCTACCCCCTCGAAGGGCCGAGGCGTCGGTATAACCGCGGTAATTC
TGGGGCTAATACATGTA-ACAtTtCGG--TGTCGTG---GGTCGCCCCTC---TTGGGCG
CACTCGGGCCTTGCCGGCTGACCACTGGGGG--GTTCGC-----CCCCTGGCGTGAGG-C
GGGCAAGTATGCCTTACCGTGGCTG-GCCATGGAGAGCGGGGTGGGCT-------TCAGA
CCTATCAACTAGccGGCTGGGGATAGTCCAGTCGGGGTTACAACGGGTACAGAGGATCAG
GGTTCGGTCCTGGAGAGGTAGCCTGAGAAATCGCTACTACTTCTAAGGAAGGCAGCAGGC
GCGCAACGTTCCCCATGGGGATACCCTGAGGACGTGAAGGGACATACCAATGCCcGGCCC

>HEMser_sc28076_r40_he2_CostaRica KY101149
AaGCcATGCATGTCTTAGA-GTATACATGGTT--GATTTCTGAaTCTGCGAACGGCTCCG
TATATCTGTTGTAACCTACCCCCTCGAAGGGCCGAGGCGTCGGTATAACCGCGGTAATTC
TGGGGCTAATACATGTA-ACAcTcCGG--TGTCGTG---GGTCGCCCCTC---TTGGGCG
CACTCGGGCCTTGCCGGCTGACCACTGGGGG--GTTCGC-----CCCCTGGCGTGAGG-C
GGGCAAGTATGCCTTACCGTGGCTG-GCCATGGAGAGCGGGGTGGGCT-------TCAGA
CCTATCAACTAGgtGGCTGGGGATAGTCCAGTCacGGTTACAACGGGTACAGAGGATCAG
GGTTCGGTCCTGGAGAGGTAGCCTGAGAAATCGCTACTACTTCTAAGGAAGGCAGCAGGC
GCGCAACGTTCCCCATGGGGATACCCTGAGGACGTGAAGGGACATACCAATGCCtGGCCC

>Trichia varia JX481315
AAGCCATGCATGTCTTAGAAGTATAATAGGAGGCGATCCATAAATCTGCGAACGGCTCCG
TATATCTGTTATCACCCACGGCCACTAAAA----AGATCTCGG-ATACCCACGGTAATTC
TGAGGCTAATACGTATACGTAGCTTGGGCCTCCAGGACAGGGCGCCCTCCGCAAGGGGGG
CGCCTGGGC-TAGTCGCTTGTTGCCGGGGGGTCCCGCAAGGGGTCCGCTGTCATGATGGC
AGGCTAGTGCACCACACTGCGGGGGCGATATGTCCCGTAGGGTGCGCCAAGGGAGCCAGC
CCTATTAACTAGGTGTCCGGGTAAGGCCCGGCCGCGGTGATAACGGGTACAGAGGATCAG
GGTTCGGTCCTGGAGAGGAAGCCTGAGAGATCGCTTCTACTTCTAAGGAAGGCAGCAGGC
GCGCAACGTTCCCAATGGGGATACCCTGAGGACGTGAGGGGATATAGCAATGCCCCGCCC
