# Supplementary material for: Speciation in progress? A phylogeographic study among populations of Hemitrichia serpula (Myxomycetes)
Source: PLoS One. 2017 Apr 17;12(4):e0174825. doi: 10.1371/journal.pone.0174825 (PMC5393559; doi:10.1371/journal.pone.0174825)
Supplement: S3 File — Alignment of partial EF1A sequences of 30 specimens (30 sequences) used in this study. Specimen sc28067 shows a heterozygous sequence and is therefore listed twice. (FAS) [file pone.0174825.s003.fas]

>Trichia_varia_JX481344
AAATCCGTCAACTGGTCTCAAACCCGTTATGACGAAATTGTTAAGGAAGTGTCATCCTTC
GTAAAAAAGATCGGATACAATCCTGAGAAGATCCCCTTCGTACCCATTTCTGGATGGCAC
GGAGACAACATGCTAGAAAAGTCCCCCAACCTTGCTTGGTACAAGGGTCCCACCCTTCTT
GAGGCACTAGATGCCGTCTCCGAACCCAAGAGACCAACTGAGAAGCCCCTCCGTATCCCT
CTCCAAGACGTCTACAAGATTGGAGGTATCGGAACTGTTCCTGTTGGTCGTGTTGAAACT
GGTGTCCTCAAGCCTGGAATGAACGTTACCTTCTCTCCTGCTGGATTAACCACTGAAGTT
AAATCTGTGGAGATGCACCATGTTGCCTTACCAGAGGCTCTCCCAGGAGATAATGTGGGT
TTCAATGTCAAGAACTTGTCTGTCAAGGATATTCGCCGTGGTATGGTTGCTGGTGATGCA
AAGAACGACCCTCCCCAGGAGACTGAAGACTTCAACGCTCAAGTGATCATCCTTAACCAC
CCTGGTCAAATTCATGCTGGTTACGCTCCTGTGCTCGATTGTCACACTGCCCACATCGCT
TGTAAGTTCGCTGAATTAGTTTCTAAGGTAGATCGTCGCTCTGGGCAAGCCACAGAAGAT
GCCCCCAAGAACATCAAGAACGGGGATGCTGCCATCGTGAGACTCGTTCCTTCCAAGCCT
ATGTGCGTA
>HEMser sc27671 e7 ho Germany KY
aAATcTGtGAaCTGgGGCCAAtCTcGtTacGaCGAaaTTGTTAAGGAGGTATCCTCATTC
GTTAAGAAGATTGGATACAACCCCGAAAAGATTCCCTTCGTACCCATCTCTGGCTGGCAT
GGGGACAACATGTTGGAGAAATCCACAAACCTCCCATGGTACAAGGGcCCCACTCTACTT
GAGGCGCTCGACGCAGTACAAGAGCCCAAGAGACCAACTGAGAAGCCCCTTCGCATTCCC
CTCCAGGATGTTTACAAAATCGGAGGTATTGGCACTGTtCCCGTAGGACGTGTGGAGACT
GGTATTCTCAAGCCAGGCATGAACGTAACCTTTTCCCCCGCTGGTTtGACtACTGAAGTT
AAATCcGTTGAGATGCATCACGtAACTCTTCCTGAGGCTGTCCCAGGTGACAACGTTGGT
TTTAACGTAAAGAATTTGTCTGTTAAGGATATTCGTCGTGGTATGGTTGCTGGTGATGCC
AAGAATGAtCCCCCCCAAGAAACCGAGGACTTCAATGCTCAAGTTATTATTTTGAACCAC
CCAGGCCAGATTCACGCCGGCTATGCACCCGTGATTGATTGCCACACTGCTCACATTGCC
TGTAAGTTTGCTGAGCTCGTTTCTAAGGTAGATCGTCGTTCTGGACAAGCCACTGAGGAG
ACTCCCAAGAACATTAAgAACGGAgATGCTGCCaTCGTTAgATTaGTACCcTCCAAGCCC
ATGTGCGTA
>HEMser sc27093 e5 ho Germany KY100982
aAaTCTGTGAaCTGGGgCCAaTCTCGTTACGACGAAATTGTTAAGGAGGTATCCTCATTC
GTTAAGAAGATTGGATACAACCCCGAAAAGATTCCCTTCGTACCCATCTCTGGCTGGCAT
GGGGACAACATGTTGGAGAAATCCACAAACCTCCCATGGTACAAGGGCCCCACTCTACTT
GAGGCGCTCGACGCAGTACAAGAGCCCAAGAGACCAACTGAGAAGCCCCTTCGCATTCCC
CTCCAGGATGTTTACAAAATCGGAGGTATTGGAACTGTTCCCGTAGGACGTGTGGAGACT
GGTATTCTCAAGCCAGGCATGAACGTAACCTTTTCCCCCGCTGGTTTGACTACTGAAGTT
AAGTCCGTTGAGATGCATCACGTAGCTCTTCCTGAGGCTGTCCCGGGTGACAACGTTGGT
TTTAACGTAAAGAATTTGTCTGTTAAGGATATTCGTCGTGGTATGGTTGCTGGTGATGCC
AAGAATGATCCCCCCCAAGAAACCGAGGACTTCAATGCTCAAGTTATTATTTTGAACCAC
CCAGGCCAGATTCACGCCGGCTATGCACCCGTGCTTGATTGCCACACTGCTCACATTGCC
TGTAAGTTTGCTGAGCTCGTTTCTAAGGTAGATCGTCGTTCTGGACAAGCCACTGAGGAG
ACTCCCAAGAACATTAAGAACGGAGATGCTGCCATCGTTAGATTAGTACCCTCCAAGCCC
ATGTGCGTA
>HEMser LE302305 e6 ho Russia KY100983
AaaTCTGTGaACTGgGGcCAaTCTCGTTACGACGAAATTGTTAAGGAGGTATCCTCATTC
GttAAGAAGATTGGATACAACCCCGAAAAGATTCCCTTCGTACCCATCTCTGGCTGGCAT
GGGGACAACATGTTGGAGAAATCCACAAACCTCCCATGGTACAAGGGCCCCACTCTACTT
gAGGCGCTCGACGCAGTACAAGAGCCCAAGAGACCAACTGAGAAGCCCCTTCGCATTCCC
CTCCAGGATGTTTACAAAATCGGAGGTATTGGAACTGTTCCCGTAGGACGTGTGGAGACT
GGTATTCTCAAGCCAGGCATGAACGTAACCTTTTCCCCCGCTGGTTTGACTACTGAAGTT
AAGTCCGTTGAGATGCATCACGTAGCTCTTCCTGAGGCTGTCCCGGGTGACAACGTTGGT
TTTAACGTAAAGAATTTGTCTGTTAAGGATATTCGTCGTGGTATGGTTGCTGGTGATGCC
AAGAATGATCCCCCCCAAGAAACCGAGGACTTCAATGCTCAAGTTATTATTTTGAACCAC
CCAGGCCAGATTCACGCCGGCTATGCACCCGTGCTTGACTGCCACACTGCTCACATTGCC
TGTAAGTTTGCTGAGCTCGTTTCTAAAGTAGATCGTCGTTCTGGACAAGCCACTGAGGAG
ACTCCCAAGAACATTAAGAACGGAGATGCTGCCATCGTTAGATTAGTACCCTCCAAGCCC
ATGTGCGTA
>HEMser 286422 e5 ho Russia KY100984
AaaTCTGTGaACTGgGGcCaATCTCGTTACGACGAaATTGTTAAGGAGGTATCCTCATTC
GTTAAGAAGATTGGATACAACCCCGAAAAGATTCCCTTCGTACCCATCTCTGGCTGGCAT
GGGGACAACATGTTGGAGAAATCCACAAACCTCCCATGGTACAAGGGCCCCACTCTACTT
GAGGCGCTCGACGCAGTACAAGAGCCCAAGAGACCAACTGAGAAGCCCCTTCGCATTCCC
CTCCAGGATGTTTACAAAATCGGAGGTATTGGAACTGTTCCCGTAGGACGTGTGGAGACT
GGTATTCTCAAGCCAGGCATGAACGTAACCTTTTCCCCCGCTGGTTTGACTACTGAAGTT
AAGTCCGTTGAGATGCATCACGTAGCTCTTCCTGAGGCTGTCCCGGGTGACAACGTTGGT
TTTAACGTAAAGAATTTGTCTGTTAAGGATATTCGTCGTGGTATGGTTGCTGGTGATGCC
AAGAATGATCCCCCCCAAGAAACCGAGGACTTCAATGCTCAAGTTATTATTTTGAACCAC
CCAGGCCAGATTCACGCCGGCTATGCACCCGTGCTTGATTGCCACACTGCTCACATTGCC
TGTAAGTTTGCTGAGCTCGTTTCTAAGGTAGATCGTCGTTCTGGACAAGCCACTGAGGAG
ACTCCCAAGAACATTAAGAACGGAGATGCTGCCATCGTTAGATTAGTACCCTCCAAGCCC
ATGTGCGTA
>HEMser 297856 e5 ho Russia KY100985
AAaTCTGTGaACTGGGgCCAaTCTCGTTACGACGAaaTTGTTAAGGAGGTATCCTCATTC
GTTAAGAAGATTGGATACAACCCCGAAAAGATTCCCTTCGTACCCATCTCTGGCTGGCAT
GGGGACAACATGTTGGAGAAATCCACAAACCTCCCATGGTACAAGGGCCCCACTCTACTT
GAGGCGCTCGACGCAGTACAAGAGCCCAAGAGACCAACTGAGAAGCCCCTTCGCATTCCC
CTCCAGGATGTTTACAAAATCGGAGGTATTGGAACTGTTCCCGTAGGACGTGTGGAGACT
GGTATTCTCAAGCCAGGCATGAACGTAACCTTTTCCCCCGCTGGTTTGACTACTGAAGTT
AAGTCCGTTGAGATGCATCACGTAGCTCTTCCTGAGGCTGTCCCGGGTGACAACGTTGGT
TTTAACGTAAAGAATTTGTCTGTTAAGGATATTCGTCGTGGTATGGTTGCTGGTGATGCC
AAGAATGATCCCCCCCAAGAAACCGAGGACTTCAATGCTCAAGTTATTATTTTGAACCAC
CCAGGCCAGATTCACGCCGGCTATGCACCCGTGCTTGATTGCCACACTGCTCACATTGCC
TGTAAGTTTGCTGAGCTCGTTTCTAAGGTAGATCGTCGTTCTGGACAAGCCACTGAGGAG
ACTCCCAAGAACATTAAGAACGGAGATGCTGCCATCGTTAGATTAGTACCCTCCAAGCCC
ATGTGCGTA
>HEMser 302390 e5 ho Russia KY100986
AaaTCTGTGAaCTGgGGCCAaTCTCGTTACGACGAAATTGTTAAGGAGGTATCCTCATTC
GTTAAGAAGATTGGATACAACCCCGAAAAGATTCCCTTCGTACCCATCTCTGGCTGGCAT
GGGGACAACATGTTGGAGAAATCCACAAACCTCCCATGGTACAAGGGCCCCACTCTACTT
GAGGCGCTCGACGCAGTACAAGAGCCCAAGAGACCAACTGAGAAGCCCCTTCGCATTCCC
CTCCAGGATGTTTACAAAATCGGAGGTATTGGAACTGTTCCCGTAGGACGTGTGGAGACT
GGTATTCTCAAGCCAGGCATGAACGTAACCTTTTCCCCCGCTGGTTTGACTACTGAAGTT
AAGTCCGTTGAGATGCATCACGTAGCTCTTCCTGAGGCTGTCCCGGGTGACAACGTTGGT
TTTAACGTAAAGAATTTGTCTGTTAAGGATATTCGTCGTGGTATGGTTGCTGGTGATGCC
AAGAATGATCCCCCCCAAGAAACCGAGGACTTCAATGCTCAAGTTATTATTTTGAACCAC
CCAGGCCAGATTCACGCCGGCTATGCACCCGTGCTTGATTGCCACACTGCTCACATTGCC
TGTAAGTTTGCTGAGCTCGTTTCTAAGGTAGATCGTCGTTCTGGACAAGCCACTGAGGAG
ACTCCCAAGAACATTAAGAACGGAGATGCTGCCATCGTTAGATTAGTACCCTCCAAGCCC
aTGTGCGTA
>HEMser 302412 e5 ho Russia KY100987
aAaTCTGTGaACTGGGgCCAaTCTCGTTACGACGAaATTGTTAAGGAGGTATCCTCATTC
GTTAAGAAGATTGGATACAACCCCGAAAAGATTCCCTTCGTACCCATCTCTGGCTGGCAT
GGGGACAACATGTTGGAGAAATCCACAAACCTCCCATGGTACAAGGGCCCCACTCTACTT
GAGGCGCTCGACGCAGTACAAGAGCCCAAGAGACCAACTGAGAAGCCCCTTCGCATTCCC
CTCCAGGATGTTTACAAAATCGGAGGTATTGGAACTGTTCCCGTAGGACGTGTGGAGACT
GGTATTCTCAAGCCAGGCATGAACGTAACCTTTTCCCCCGCTGGTTTGACTACTGAAGTT
AAGTCCGTTGAGATGCATCACGTAGCTCTTCCTGAGGCTGTCCCGGGTGACAACGTTGGT
TTTAACGTAAAGAATTTGTCTGTTAAGGATATTCGTCGTGGTATGGTTGCTGGTGATGCC
AAGAATGATCCCCCCCAAGAAACCGAGGACTTCAATGCTCAAGTTATTATTTTGAACCAC
CCAGGCCAGATTCACGCCGGCTATGCACCCGTGCTTGATTGCCACACTGCTCACATTGCC
TGTAAGTTTGCTGAGCTCGTTTCTAAGGTAGATCGTCGTTCTGGACAAGCCACTGAGGAG
ACTCCCAAGAACATTAAGAACGGAGATGCTGCCATCGTTAGATTAGTACCCTCCAAGCCC
ATGTGCGTA
>HEMser 302507 e5 ho Russia KY100988
AaaTCTGTGaACTGGGgCCAaTCTCGTTACGACGAaaTTGTTAAGGAGGTATCCTCATTC
GTTAAGAAGATTGGATACAACCCCGAAAAGATTCCCTTCGTACCCATCTCTGGCTGGCAT
GGGGACAACATGTTGGAGAAATCCACAAACCTCCCATGGTACAAGGGCCCCACTCTACTT
GAGGCGCTCGACGCAGTACAAGAGCCCAAGAGACCAACTGAGAAGCCCCTTCGCATTCCC
CTCCAGGATGTTTACAAAATCGGAGGTATTGGAACTGTTCCCGTAGGACGTGTGGAGACT
GGTATTCTCAAGCCAGGCATGAACGTAACCTTTTCCCCCGCTGGTTTGACTACTGAAGTT
AAGTCCGTTGAGATGCATCACGTAGCTCTTCCTGAGGCTGTCCCGGGTGACAACGTTGGT
TTTAACGTAAAGAATTTGTCTGTTAAGGATATTCGTCGTGGTATGGTTGCTGGTGATGCC
AAGAATGATCCCCCCCAAGAAACCGAGGACTTCAATGCTCAAGTTATTATTTTGAACCAC
CCAGGCCAGATTCACGCCGGCTATGCACCCGTGCTTGATTGCCACACTGCTCACATTGCC
TGTAAGTTTGCTGAGCTCGTTTCTAAGGTAGATCGTCGTTCTGGACAAGCCACTGAGGAG
ACTCCCAAGAACATTAAGAACGGAGATGCTGCCATCGTTAGATTAGTACCCTCCAagCcc
atgtGCGTA
>HEMser 297765 e2 ho Russia KY100989
aAaTCTGTGaACTGGGgcCaATCTCGTTACGACGAaATAGTTAAGGAGGTATCCTCATTC
GTTAAGAAGATTGGATACAACCCCGAAAAGATTCCCTTCGTACCCATCTCTGGCTGGCAT
GGGGACAACATGTTGGAGAAATCCACAAACCTCCCATGGTACAAGGGTCCCACTCTACTT
GAGGCACTCGACGCAGTACAAGAGCCCAAGAGACCAACTGAGAAGCCCCTTCGCATTCCC
CTCCAGGATGTTTACAAAATCGGAGGTATTGGCACTGTACCCGTAGGACGTGTGGAGACT
GGTATTCTCAAGCCAGGCATGAACGTAACCTTTTCCCCCGCTGGTTTGACTACTGAAGTT
AAGTCTGTTGAGATGCATCACGTAGCTCTTCCTGAGGCTGTCCCAGGTGACAACGTTGGT
TTTAACGTAAAGAATTTGTCTGTTAAGGATATTCGTCGTGGTATGGTTGCTGGTGATGCC
AAGAACGACCCCCCCCAAGAAACCGAGGACTTCAATGCTCAAGTTATTATTTTGAACCAC
CCAGGCCAGATTCACGCCGGCTATGCACCCGTGCTTGATTGCCACACTGCTCACATTGCC
TGTAAGTTTGCTGAGCTCGTTTCTAAGGTAGATCGTCGTTCTGGACAAGCCACTGAGGAG
ACTCCCAAGAACATTAAGAACGGAGATGCTGCCATCGTTAGATTGGTACCCTCCAGCCCC
ATGTGCGTA
>HEMser 286272 e1 ho Russia KY100990
AAATCTGTGaACTGgGGCCAATCTCGTTACGACGAAATAGTTAAGGAGGTATCCTCATTC
GTTAAGAAGATTGGATACAACCCCGAAAAGATTCCCTTCGTACCCATCTCTGGCTGGCAT
GGGGACAACATGTTGGAGAAATCCACAAACCTCCCATGGTACAAGGGTCCCACTCTACTT
GAGGCACTCGACGCAGTACAAGAGCCCAAGAGACCAACTGAGAAGCCCCTTCGCATTCCC
CTCCAGGATGTTTACAAAATCGGAGGTATTGGCACTGTACCCGTAGGACGTGTGGAGACT
GGTATTCTCAAGCCAGGCATGAACGTAACCTTTTCCCCCGCTGGTTTGACTACTGAAGTT
AAGTCTGTTGAGATGCATCACGTAGCTCTTCCTGAGGCTGTCCCAGGTGACAACGTTGGT
TTTAACGTAAAGAATTTGTCTGTTAAGGATATTCGTCGTGGTATGGTTGCTGGTGATGCC
AAGAACGACCCCCCCCAAGAAACCGAGGACTTCAATGCTCAAGTTATTATTTTGAACCAC
CCAGGCCAGATTCACGCCGGCTATGCACCCGTGCTTGATTGCCACACTGCTCACATTGCC
TGTAAGTTTGCTGAGCTCGTTTCTAAGGTAGATCGTCGTTCTGGACAAGCCACTGAGGAG
ACTCCCAAGAACATTAAGAACGGAGATGCTGCCATCGTTAGATTGGTACCCTCCAAGCCC
ATGTGCGTA
>HEMser 297763 e1 ho Russia KY100991
AAATCTGTGaACTGGGgCCaATCTCGTTACGACGAAATAGTTAAGGAGGTATCCTCATTC
GTTAAGAAGATTGGATACAACCCCGAAAAGATTCCCTTCGTACCCATCTCTGGCTGGCAT
GGGGACAACATGTTGGAGAAATCCACAAACCTCCCATGGTACAAGGGTCCCACTCTACTT
GAGGCACTCGACGCAGTACAAGAGCCCAAGAGACCAACTGAGAAGCCCCTTCGCATTCCC
CTCCAGGATGTTTACAAAATCGGAGGTATTGGCACTGTACCCGTAGGACGTGTGGAGACT
GGTATTCTCAAGCCAGGCATGAACGTAACCTTTTCCCCCGCTGGTTTGACTACTGAAGTT
AAGTCTGTTGAGATGCATCACGTAGCTCTTCCTGAGGCTGTCCCAGGTGACAACGTTGGT
TTTAACGTAAAGAATTTGTCTGTTAAGGATATTCGTCGTGGTATGGTTGCTGGTGATGCC
AAGAACGACCCCCCCCAAGAAACCGAGGACTTCAATGCTCAAGTTATTATTTTGAACCAC
CCAGGCCAGATTCACGCCGGCTATGCACCCGTGCTTGATTGCCACACTGCTCACATTGCC
TGTAAGTTTGCTGAGCTCGTTTCTAAGGTAGATCGTCGTTCTGGACAAGCCACTGAGGAG
ACTCCCAAGAACATTAAGAACGGAGATGCTGCCATCGTTAGATTGGTACCCTCCAAGCCC
ATGTGCGTA
>HEMser 297781 e1 ho Russia KY100992
aAATCTGTGaACTGGGgCCaATCTCGTTACGACGAaATAGTTAAGGAGGTATCCTCATTC
GTTAAGAAGATTGGATACAACCCCGAAAAGATTCCCTTCGTACCCATCTCTGGCTGGCAT
GGGGACAACATGTTGGAGAAATCCACAAACCTCCCATGGTACAAGGGTCCCACTCTACTT
GAGGCACTCGACGCAGTACAAGAGCCCAAGAGACCAACTGAGAAGCCCCTTCGCATTCCC
CTCCAGGATGTTTACAAAATCGGAGGTATTGGCACTGTACCCGTAGGACGTGTGGAGACT
GGTATTCTCAAGCCAGGCATGAACGTAACCTTTTCCCCCGCTGGTTTGACTACTGAAGTT
AAGTCTGTTGAGATGCATCACGTAGCTCTTCCTGAGGCTGTCCCAGGTGACAACGTTGGT
TTTAACGTAAAGAATTTGTCTGTTAAGGATATTCGTCGTGGTATGGTTGCTGGTGATGCC
AAGAACGACCCCCCCCAAGAAACCGAGGACTTCAATGCTCAAGTTATTATTTTGAACCAC
CCAGGCCAGATTCACGCCGGCTATGCACCCGTGCTTGATTGCCACACTGCTCACATTGCC
TGTAAGTTTGCTGAGCTCGTTTCTAAgGTAGATCGTCGTTCTGGACAAGCCACTGAGGAG
ACTCCCAAGAACATTAAGAACGGAGATGCTGCCATCGTTAGATTGGTACCCTCCAAGCCC
ATGTGCGTA
>HEMser 297762 e1 ho Russia KY100993
AAATCTGTGaACTGGGgcCAaTCTCGTTACGACGAaaTAGTTAAGGAGGTATCCTCATTC
GTTAAGAAGATTGGATACAACCCCGAAAAGATTCCCTTCGTACCCATCTCTGGCTGGCAT
GGGGACAACATGTTGGAGAAATCCACAAACCTCCCATGGTACAAGGGTCCCACTCTACTT
GAGGCACTCGACGCAGTACAAGAGCCCAAGAGACCAACTGAGAAGCCCCTTCGCATTCCC
CTCCAGGATGTTTACAAAATCGGAGGTATTGGCACTGTACCCGTAGGACGTGTGGAGACT
GGTATTCTCAAGCCAGGCATGAACGTAACCTTTTCCCCCGCTGGTTTGACTACTGAAGTT
AAGTCTGTTGAGATGCATCACGTAGCTCTTCCTGAGGCTGTCCCAGGTGACAACGTTGGT
TTTAACGTAAAGAATTTGTCTGTTAAGGATATTCGTCGTGGTATGGTTGCTGGTGATGCC
AAGAACGACCCCCCCCAAGAAACCGAGGACTTCAATGCTCAAGTTATTATTTTGAACCAC
CCAGGCCAGATTCACGCCGGCTATGCACCCGTGCTTGATTGCCACACTGCTCACATTGCC
TGTAAGTTTGCTGAGCTCGTTTCTAAGGTAGATCGTCGTTCTGGACAAGCCACTGAGGAG
ACTCCCAAGAACATTAAGAACGGAGATGCTGCCATCGTTAGATTGGTACCCTCCAAGCCC
ATGtGCGTA
>HEMser 297767 e1 ho Russia KY100994
AAATCTGTGaACTGGGgCCAATCTCGTTACGACGAAATAGTTAAGGAGGTATCCTCATTC
GTTAAGAAGATTGGATACAACCCCGAAAAGATTCCCTTCGTACCCATCTCTGGCTGGCAT
GGGGACAACATGTTGGAGAAATCCACAAACCTCCCATGGTACAAGGGTCCCACTCTACTT
GAGGCACTCGACGCAGTACAAGAGCCCAAGAGACCAACTGAGAAGCCCCTTCGCATTCCC
CTCCAGGATGTTTACAAAATCGGAGGTATTGGCACTGTACCCGTAGGACGTGTGGAGACT
GGTATTCTCAAGCCAGGCATGAACGTAACCTTTTCCCCCGCTGGTTTGACTACTGAAGTT
AAGTCTGTTGAGATGCATCACGTAGCTCTTCCTGAGGCTGTCCCAGGTGACAACGTTGGT
TTTAACGTAAAGAATTTGTCTGTTAAGGATATTCGTCGTGGTATGGTTGCTGGTGATGCC
AAGAACGACCCCCCCCAAGAAACCGAGGACTTCAATGCTCAAGTTATTATTTTGAACCAC
CCAGGCCAGATTCACGCCGGCTATGCACCCGTGCTTGATTGCCACACTGCTCACATTGCC
TGTAAGTTTGCTGAGCTCGTTTCTAAGGTAGATCGTCGTTCTGGACAAGCCACTGAGGAG
ACTCCCAAGAACATTAAGAACGGAGATGCTGCCATCGTTAGATTGGTACCCTCCAAGCCC
ATGTGCGTA
>HEMser sc28556 e4 ho Ethiopia KY100995
AAaTCTGtGAaCTGGGgCCaATCTCGTTACGACGaAATAGTTAAGGAAGTATCCTCATTC
GTTAAGAAGATTGGATACAACCCCGAAAAGATTCCCTTCGTACCCATCTCTGGCTGGCAT
GGGGACAACATGTTGGAGAAATCCACAAACCTCCCATGGTACAAGGGCCCCACTCTACTT
GAGGCACTAGACGCAGTACAAGAGCCCAAGAGACCAACTGAGAAGCCCCTTCGCATTCCC
CTCCAGGATGTTTACAAAATCGGAGGTATTGGTACTGTACCCGTAGGACGTGTGGAGACG
GGTATTCTCAAGCCAGGCATGAACGTAACCTTTTCCCCCGCTGGTTTGACTACTGAAGTT
AAGTCTGTTGAGATGCATCACGTAGCTCTTCCTGAGGCTGTCCCAGGTGACAACGTTGGT
TTTAACGTTAAGAATTTGTCTGTTAAGGATATTCGTCGTGGTATGGTTGCTGGTGATGCC
AAGAACGACCCCCCCCAAGAAACCGAGGACTTCAATGCTCAAGTTATTATTTTGAACCAC
CCAGGCCAGATTCACGCCGGCTATGCACCCGTGCTTGATTGCCACACTGCTCACATTGCC
TGTAAGTTTGCTGAGCTCGTTTCTAAGGTAGATCGTCGTTCTGGACAAGCCACTGAGGAG
ACTCCCAAGAACATTAGGAACGGAGATGCTGCCATCGTTAGATTGGTACCCTCCAAGCCC
ATGTGCGTA
>HEMser sc28492 e3 ho Thailand KY100996
AaaTCTGTGAaCTGGGgCCAaTCTCGTTACGACGaAaTTGTTAAGGAGGTATCCTCATTC
GTTAAGAAGATTGGATACAACCCCGAAAAGATTCCCTTCGTACCCATCTCTGGCTGGCAT
GGGGACAACATGTTGGAGAAATCCACAAACCTCCCATGGTACAAGGGTCCCACTCTACTT
GAGGCACTCGACGCAgTACAAGAGCCCAAGAGACCAACTGAGAAGCCCCTTCGCATTCCC
CTCCAGGATGTTTACAAAATCGGAGGTATTGGCACTGTACCCGTAGGACGTGTGGAGACT
GGTATTCTCAAGCCAGGCATGAACGTAACCTTTTCCCCCGCTGGTTTGACTACTGAAGTT
AAGTCTGTTGAGATGCATCACGTAGCTCTTCCTGAGGCTGTCCCAGGtGACAACGTTGGT
TTTAACGTAAAGAATTTGTCTGTTAAGGATATTCGTCGTGGTATGGTTGCTGGTGATGCC
AAGAACGACCCCCCCCAAGAAACCGAGGACTTCAATGCTCAAGTTATTATTTTGAACCAC
CCAGGCCAGATTCACGCCGGCTATGCACCCGTGCTTGATTGCCACACTGCTCACATTGCC
TGTAAGTTTGCTGAGCTCGTTTCTAAgGTAGATCGTCGTTCTGGACAAGCCACTGAGgAG
ACTCCCAAGAACATTAAGAACGGAGATGCTGCCATCGTTAGATTGGTACCCTCCAaGCCC
atGTGCGTA
>HEMser sc28061 e10 ho CostaRica KY100997
AAaTCTGTTAaCTGgGGCCAaTCTCGTTACGACGAaaTCGTCAAGGAAGTATCTTCCTTC
GTTAAGAAGATTGGATACAACCCCGAGAAGATCCCCTTCGTACCTATCTCTGGTTGGCAC
GGAGACAACATGTTGGAGAAATCCACCAACCTCCCATGGTACAAAGGCCCCACCCTCCTT
GAGGCACTCGACGCAGTTCAGGAGCCCAAGAGACCAACTGAGAAGCCTCTTCGCATTCCC
CTCCAGGATGTCTACAAAATCGGAGGTATTGGAACTGTGCCCGTAGGACGTGTTGAGACT
GGTATCTTGAAGCCAGGAATGAACGTCACTTTCTCCCCCGCTGGTTTGACAACTGAAGTC
AAGTCCGTCGAAATGCACCACGTAGCTCTCCCTGAGGCCGTCCCAGGCGACAACGTTGGT
TTCAACGTAAAGAATTTGTCTGTTAAGGATATTCGCCGTGGTATGGTTGCTGGTGATGCT
AAGAACGATCCCCCACAAGAGACAGAGGACTTCAACGCCCAAGTTATTATTTTGAACCAC
CCAGGTCAGATCCACGCCGGTTATGCACCAGTGCTCGACTGCCACACTGCTCACATTGCA
TGCAAGTTTGCTGAGCTCGTTTCAAAGGTAGATCGTCGTTCTGGACAAGCAACTGAGGAG
ACTCCCAAGAACATTAAGAATGGTGATGCAGCTATTGTAAAGCTTGTACCCTCCAaGCCC
ATGTGCGTA
>HEMser sc28081 e10 ho CostaRica KY100998
AaATCTGTTAaCTGGGgCCAaTCTCGTTACGACGAaaTCGTCAAGGAAGTATCTTCCTTC
GTTAAGAAGATTGGATACAACCCCGAGAAGATCCCCTTCGTACCTATCTCTGGTTGGCAC
GGAGACAACATGTTGGAGAAATCCACCAACCTCCCATGGTACAAAGGCCCCACCCTCCTT
GAGGCACTCGACGCAGTTCAGGAGCCCAAGAGACCAACTGAGAAGCCTCTTCGCATTCCC
CTCCAGGATGTCTACAAAATCGGAGGTATTGGAACTGTGCCCGTAGGACGTGTTGAGACT
GGTATCTTGAAGCCAGGAATGAACGTCACTTTCTCCCCCGCTGGTTTGACAACTGAAGTC
AAGTCCGTCGAAATGCACCACGTAGCTCTCCCTGAGGCCGTCCCAGGCGACAACGTTGGT
TTCAACGTAAAGAATTTGTCTGTTAAGGATATTCGCCGTGGTATGGTTGCTGGTGATGCT
AAGAACGATCCCCCACAAGAGACAGAGGACTTCAACGCCCAAGTTATTATTTTGAACCAC
CCAGGTCAGATCCACGCCGGTTATGCACCAGTGCTCGACTGCCACACTGCTCACATTGCA
TGCAAGTTTGCTGAGCTCGTTTCAAAGGTAGATCGTCGTTCTGGACAAGCAACTGAGGAG
ACTCCCAAGAACATTAAGAATGGTGATGCAGCTATTGTAAAGCTTGTACCCTCCAaGCCC
ATGTGCGTA
>HEMser sc28062 e11 ho CostaRica KY100999
AAATCTGTTAaCTGgGGCCAaTCTCGTTACGACGAaATCGTCAAGGAAGTATCTTCCTTC
GTTAAGAAGATTGGATACAACCCCGAGAAGATCCCCTTCGTACCTATCTCTGGTTGGCAC
GGAGACAACATGTTGGAGAAATCCACCAACCTCCCATGGTACAAAGGCCCCACCCTCCTT
GAGGCACTCGACGCAGTTCAGGAGCCCAAGAGACCAACTGAGAAGCCTCTTCGCATTCCC
CTCCAGGATGTCTACAAAATCGGAGGTATTGGAACTGTGCCCGTAGGACGTGTTGAGACT
GGTATCTTGAAGCCAGGAATGAACGTCACTTTCTCCCCCGCTGGTTTGACAACTGAAGTC
AAGTCCGTAGAAATGCACCACGTAGCTCTCCCTGAGGCCGTCCCAGGCGACAACGTTGGT
TTCAACGTAAAGAATTTGTCTGTTAAGGATATTCGCCGTGGTATGGTTGCTGGTGATGCT
AAGAACGATCCCCCACAAGAGACAGAGGACTTCAACGCCCAAGTTATTATTTTGAACCAC
CCAGGTCAGATCCACGCCGGTTATGCACCAGTGCTCGACTGCCACACTGCTCACATTGCA
TGCAAGTTTGCTGAGCTCGTTTCAAAGGTAGATCGTCGTTCTGGACAAGCAACTGAGGAG
ACTCCCAAGAACATTAAGAATGGTGATGCAGCTATTGTAAAGCTTGTACCCTCCAAgCCC
ATGTGCGTA
>HEMser sc28079 e9 ho CostaRica KY101000
AaATCTGTTAaCTGgGGCCAaTCTCGTTACGACGAaaTCGTCAAGGAAGTATCTTCCTTC
GTTAAGAAGATTGGATACAACCCCGAGAAGATCCCCTTCGTACCTATCTCTGGTTGGCAC
GGAGACAACATGTTGGAGAAATCCACCAACCTCCCATGGTACAAAGGCCCCACCCTCCTT
GAGGCACTCGACGCAGTTCAGGAGCCCAAGAGACCAACTGAGAAGCCTCTTCGCATTCCC
CTCCAGGATGTCTACAAAATCGGAGGTATTGGAACTGTGCCCGTAGGACGTGTTGAGACT
GGTATCTTGAAGCCAGGAATGAACGTCACTTTCTCCCCCGCTGGTTTGACAACTGAAGTC
AAGTCCGTCGAAATGCACCACGTAGCTCTCCCTGAGGCCGTCCCAGGCGACAACGTTGGT
TTCAACGTAAAGAATTTGTCTGTTAAGGATATTCGCCGTGGTATGGTTGCTGGTGATGCT
AAGAACGATCCCCCACAAGAGACAGAGGACTTCAACGCCCAAGTTATTATTTTGAACCAC
CCAGGTCAGATCCACGCCGGTTATGCACCAGTGCTCGACTGCCACACTGCTCACATTGCA
TGCAAGTTCGCTGAGCTCGTTTCAAAGGTAGATCGTCGTTCTGGACAAGCAACTGAGGAG
ACTCCCAAGAACATTAAGAATGGTGATGCAGCTATTGTAAAGCTTGTACCCTCCAagCCC
aTGTGCGTA
>HEMser sc28042 e9 ho CostaRica KY101001
AaAtCTGtTaACTGgGgCCaaTCTCgTTAcGACGaAatCGTCAaGGAAGTATCTTCCTTC
GTTAAGAAGATTGGATACAACCCCGAGAAGATCCCCTTCGTACCTATCTCTGGTTGGCAC
GGAGACAACATGTTGGAGAAATCCACCAACCTCCCATGGTACAAAGGCCCCACCCTCCTT
GAGGCACTCGACGCAGTTCAGGAGCCCAAGAGACCAACTGAGAAGCCTCTTCGCATTCCC
CTCCAGGATGTCTACAAAATCGGAGGTATTGGAACTGTGCCCGTAGGACGTGTTGAGACT
GGTATCTTGAAGCCAGGAATGAACGTCACTTTCTCCCCCGCTGGTTTGACAACTGAAGTC
AAGTCCGTCGAAATGCACCACGTAGCTCTCCCTGAGGCCGTCCCAGGCGACAACGTTGGT
TTCAACGTAAAGAATTTGTCTGTTAAGGATATTCGCCGTGGTATGGTTGCTGGTGATGCT
AAGAACGATCCCCCACAAGAGACAGAGGACTTCAACGCCCAAGTTATTATTTTGAACCAC
CCAGGTCAGATCCACGCCGGTTATGCACCAGTGCTCGACTGCCACACTGCTCACATTGCA
TGCAAGTTCGCTGAGCTCGTTTCAAAGGTAGATCGTCGTTCTGGACAAGCAACTGAGGAG
ACTCCCAAGAACATTAAGAATGGTGATGCAGCTATTGTAAAGCTTGTACCCTCCAAGCCC
ATGTGCGTA
>HEMser sc28058 e9 ho CostaRica KY101002
AaaTCTGttaACTGgGgCCAATCTCgTTAcGACGAaATCGTCaAGGAAGTATCTTCCTTC
GTTAAGAAGATTGGATACAACCCCGAGAAGATCCCCTTCGTACCTATCTCTGGTTGGCAC
GGAGACAACATGTTGGAGAAATCCACCAACCTCCCATGGTACAAAGGCCCCACCCTCCTT
GAGGCACTCGACGCAGTTCAGGAGCCCAAGAGACCAACTGAGAAGCCTCTTCGCATTCCC
CTCCAGGATGTCTACAAAATCGGAGGTATTGGAACTGTGCCCGTAGGACGTGTTGAGACT
GGTATCTTGAAGCCAGGAATGAACGTCACTTTCTCCCCCGCTGGTTTGACAACTGAAGTC
AAGTCCGTCGAAATGCACCACGTAGCTCTCCCTGAGGCCGTCCCAGGCGACAACGTTGGT
TTCAACGTAAAGAATTTGTCTGTTAAGGATATTCGCCGTGGTATGGTTGCTGGTGATGCT
AAGAACGATCCCCCACAAGAGACAGAGGACTTCAACGCCCAAGTTATTATTTTGAACCAC
CCAGGTCAGATCCACGCCGGTTATGCACCAGTGCTCGACTGCCACACTGCTCACATTGCA
TGCAAGTTCGCTGAGCTCGTTTCAAAGGTAGATCGTCGTTCTGGACAAGCAACTGAGGAG
ACTCCCAAGAACATTAAGAATGGTGATGCAGCTATTGTAAAGCTTGTACCCTCCAAGCCC
ATGTGCGTA
>HEMser sc28075 e9 ho CostaRica KY101003
AaAtCTGtTAaCTGgGgCCaATCTCGTTACGACGAaATCGTCAAGGAAGTATCTTCCTTC
GTTAAGAAGATTGGATACAACCCCGAGAAGATCCCCTTCGTACCTATCTCTGGTTGGCAC
GGAGACAACATGTTGGAGAAATCCACCAACCTCCCATGGTACAAAGGCCCCACCCTCCTT
GAGGCACTCGACGCAGTTCAGGAGCCCAAGAGACCAACTGAGAAGCCTCTTCGCATTCCC
CTCCAGGATGTCTACAAAATCGGAGGTATTGGAACTGTGCCCGTAGGACGTGTTGAGACT
GGTATCTTGAAGCCAGGAATGAACGTCACTTTCTCCCCCGCTGGTTTGACAACTGAAGTC
AAGTCCGTCGAAATGCACCACGTAGCTCTCCCTGAGGCCGTCCCAGGCGACAACGTTGGT
TTCAACGTAAAGAATTTGTCTGTTAAGGATATTCGCCGTGGTATGGTTGCTGGTGATGCT
AAGAACGATCCCCCACAAGAGACAGAGGACTTCAACGCCCAAGTTATTATTTTGAACCAC
CCAGGTCAGATCCACGCCGGTTATGCACCAGTGCTCGACTGCCACACTGCTCACATTGCA
TGCAAGTTCGCTGAGCTCGTTTCAAAGGTAGATCGTCGTTCTGGACAAGCAACTGAGgAG
ACTCCCAAGAACATTAAGAATGGTGATGCAGCTATTGTAAAGCTTGTACCCTCCAAGCCC
ATGTGCGTA
>HEMser sc28101 e12 ho CostaRica KY101004
AAaTCTGTTaACTGgGgcCAaTCTCGTTACGACGAAATCGTTAAGGAAGTCTCCTCCTTC
GTTAAGAAGATTGGATACAACCCCGAAAAGATCCCCTTCGTACCAATTTCTGGCTGGCAC
GGAGACAACATGTTGGAGAAATCCACAAACCTCCCCTGGTACAAGGGTCCCACCCTTCTT
GAGGCACTCGATGCAGTTCAAGAGCCCAAGAGACCAACTGAGAAGCCCCTTCGCATTCCC
CTCCAGGATGTTTACAAAATCGGAGGTATTGGAACTGTGCCCGTAGGTCGTGTTGAGACT
GGTGTTCTCAAGCCAGGCATGAACGTCACTTTCTCCCCCGCTGGTTTAACTACTGAAGTC
AAGTCCGTTGAGATGCATCACGTAGCTCTCCCTGAGGCTGTTCCAGGTGACAACGTTGGT
TTTAACGTGAAGAACTTGTCTGTTAAGGATATTCGTCGTGGTATGGTTGCTGGTGATGCC
AAGAACGATCCTCCCCAGGAGACTGAGGACTTCAACGCTCAAGTTATTATTTTGAACCAC
CCAGGCCAGATCCACGCCGGTTATGCACCCGTGCTCGATTGCCACACTGCCCACATTGCA
TGCAAGTTTGCTGAGCTCGTTTCCAAGGTAGATCGTCGTTCTGGACAAGCAACTGAGGAG
ACTCCCAAGAACATTAAAAATGGAGATGCTGCCATCGTTAAACTCGTACCCTCCAAGCCC
ATGTGCGTA
>HEMser sc28067 e8 he1 CostaRica KY101005
AaaTCTGTTAaCTGGGgCCAaTCTCGTTACGACGAaaTCGTTAAGGAAGTCTCCTCCTTC
GTTAAGAAGATTGGATACAACCCCGAAAAGATCCCCTTCGTACCAATTTCTGGCTGGCAC
GGAGACAACATGTTGGAGAAATCCACAAACCTCCCCTGGTACAAGGGTCCCACCCTTCTT
GAGGCACTCGATGCAGTTCAAGAGCCCAAGAGACCAACTGAGAAGCCCCTCCGCATTCCC
CTCCAGGATGTTTACAAAATCGGAGGTATTGGAACTGTGCCCGTAGGTCGTGTTGAGACT
GGTGTTCTCAAGCCAGGCATGAACGTCACTTTCTCCCCCGCTGGTTTAACTACTGAAGTC
AAGTCCGTTGAGATGCATCACGTAGCTCTCCCTGAGGCTGTTCCAGGTGACAACGTTGGT
TTTAACGTGAAGAACTTGTCTGTTAAGGATATTCGTCGTGGTATGGTTGCTGGTGATGCC
AAGAACGATCCTCCCCAGGAGACTGAGGACTTCAACGCTCAAGTTATTATTTTGAACCAC
CCAGGCCAGATCCACGCCGGTTATGCACCCGTGCTCGATTGCCACACTGCCCACATTGCA
TGCAAGTTTGCTGAGCTCGTTTCCAAGGTAGATCGTCGTTCTGGACAAGCAACTGAGGAG
ACTCCCAAGAACATTAAGAATGGAGATGCTGCCATCGTTAAACTCGTACCcTCcAaGCCC
aTGTGCGTA
>HEMser sc28067 e16 he2 CostaRica KY101006
AaaTCTGTTAaCTGGGgCCAaTCTCGTTACGACGAaaTCGTTAAGGAAGTCTCCTCCTTC
GTTAAGAAGATTGGATACAACCCCGAAAAGATCCCCTTCGTACCAATTTCTGGCTGGCAC
GGAGACAACATGTTGGAGAAATCCACAAACCTCCCCTGGTACAAGGGTCCCACCCTTCTT
GAGGCACTCGATGCAGTTCAAGAGCCCAAGAGACCAACTGAGAAGCCCCTtCGCATTCCC
CTCCAGGATGTTTACAAAATCGGAGGTATTGGAACTGTGCCCGTAGGTCGTGTTGAGACT
GGTGTTCTCAAGCCAGGCATGAACGTCACTTTCTCCCCCGCTGGTTTAACTACTGAAGTC
AAGTCCGTTGAGATGCATCACGTAGCTCTCCCTGAGGCTGTTCCAGGTGACAACGTTGGT
TTTAACGTGAAGAACTTGTCTGTTAAGGATATTCGTCGTGGTATGGTTGCTGGTGATGCC
AAGAACGATCCTCCCCAGGAGACTGAGGACTTCAACGCTCAAGTTATTATTTTGAACCAC
CCAGGCCAGATCCACGCCGGTTATGCACCCGTGCTCGATTGCCACACTGCCCACATTGCA
TGCAAGTTTGCTGAGCTCGTTTCCAAGGTAGATCGTCGTTCTGGACAAGCAACTGAGGAG
ACTCCCAAGAACATTAAGAATGGAGATGCTGCCATCGTTAAACTCGTACCcTCcAaGCCC
aTGTGCGTA
>HEMser sc28055 e13 ho CostaRica KY101007
AAATCTGTTAaCTGGGgCCAaTCTCGTTACGACGAaaTCGTTAAGGAAGTCTCCTCCTTC
GTTAAGAAGATTGGATACAACCCCGAAAAGATCCCCTTCGTACCAATTTCTGGCTGGCAC
GGAGACAACATGTTGGAGAAATCCACAAACCTCCCCTGGTACAAGGGTCCCACCCTTCTT
GAGGCACTCGATGCAGTTCAAGAGCCCAAGAGACCAACTGAGAAGCCACTTCGCATTCCC
CTCCAGGATGTTTACAAAATCGGAGGTATTGGAACTGTGCCCGTAGGTCGTGTTGAGACT
GGTGTTCTCAAGCCAGGCATGAACGTCACTTTCTCCCCCGCTGGTTTAACTACTGAAGTC
AAGTCCGTTGAGATGCATCACGTAGCTCTCCCTGAGGCTGTTCCAGGTGACAACGTTGGT
TTTAACGTGAAGAACTTGTCTGTTAAGGATATTCGTCGTGGTATGGTTGCTGGTGATGCC
AAGAACGATCCTCCCCAGGAGACTGAGGACTTCAACGCTCAAGTTATTATTTTGAACCAC
CCAGGCCAGATCCACGCCGGTTATGCACCCGTGCTCGATTGCCACACTGCCCACATTGCA
TGCAAGTTTGCTGAGCTCGTTTCCAAGGTAGATCGTCGTTCTGGACAAGCAACTGAGGAG
ACTCCCAAGAACATTAAGAAcGGAGATGCTGCCATCGTTAAACTCGTACCCTCCAAGCCC
ATGTGCGTA
>HEMser sc28078 e15 ho CostaRica KY101008
aaATCTGTTAaCTGgGGCCAaTCTCGTTACGACGAAATCGTTAaGGAAGTCTCCTCCTTC
GTTAAGAAGATTGGATACAACCCCGAAAAGATCCCCTTCGTACCAATTTCTGGCTGGCAC
GGAGACAACATGTTGGAGAAATCCACAAACCTCCCCTGGTACAAGGGTCCCACCCTTCTT
GAGGCACTCGATGCAGTTCAAGAGCCCAAGAGACCAACTGAGAAGCCACTTCGCATTCCC
CTCCAGGATGTTTACAAAATCGGAGGTATTGGAACTGTGCCCGTAGGTCGTGTTGAGACT
GGTGTTCTCAAGCCAGGCATGAACGTCACTTTCTCCCCCGCTGGTTTAACTACTGAAGTC
AAGTCCGTTGAGATGCATCACGTAGCTCTCCCTGAGGCTGTTCCAGGTGACAACGTTGGT
TTTAACGTGAAGAACTTGTCTGTTAAGGATATTCGTCGTGGTATGGTTGCTGGTGATGCC
AAGAACGATCCTCCCCAGGAGACTGAGGACTTCAACGCTCAAGTTATTATTTTGAACCAC
CCAGGCCAGATCCACGCCGGTTATGCACCCGTGCTCGATTGCCACACTGCCCACATTGCA
TGCAAGTTTGCTGAGCTCGTTTCCAAGGTAGATCGTCGTTCTGGACAAGCAACTGAGGAG
ACTCCCAAGAACATTAAGAATGGAGATGCTGCCATCGTTAAACTCGTACCCTCCAAGCCC
ATGTGCGTA
>HEMser sc28109 e8 ho CostaRica KY101009
AaAtCTGTTAaCTGgGGCCaATCTCGTTACGACGAaaTCGTTAAGGAAGTCTCCTCCTTC
GTTAAGAAGATTGGATACAACCCCGAAAAGATCCCCTTCGTACCAATTTCTGGCTGGCAC
GGAGACAACATGTTGGAGAAATCCACAAACCTCCCCTGGTACAAGGGTCCCACCCTTCTT
GAGGCACTCGATGCAGTTCAAGAGCCCAAGAGACCAACTGAGAAGCCCCTTCGCATTCCC
CTCCAGGATGTTTACAAAATCGGAGGTATTGGAACTGTGCCCGTAGGTCGTGTTGAGACT
GGTGTTCTCAAGCCAGGCATGAACGTCACTTTCTCCCCCGCTGGTTTAACTACTGAAGTC
AAGTCCGTTGAGATGCATCACGTAGCTCTCCCTGAGGCTGTTCCAGGTGACAACGTTGGT
TTTAACGTGAAGAACTTGTCTGTTAAGGATATTCGTCGTGGTATGGTTGCTGGTGATGCC
AAGAACGATCCTCCCCAGGAGACTGAGGACTTCAACGCTCAAGTTATTATTTTGAACCAC
CCAGGCCAGATCCACGCCGGTTATGCACCCGTGCTCGATTGCCACACTGCCCACATTGCA
TGCAAGTTTGCTGAGCTCGTTTCCAAGGTAGATCGTCGTTCTGGACAAGCAACTGAGGAG
ACTCCCAAGAACATTAAGAATGGAGATGCTGCCATCGTTAAACTCGTACCCTCCAAGCCC
ATGTGCGTA
>HEMser sc28066 e14 ho CostaRica KY101010
AaATCTGTTAaCTGgGGCCaATCTCGTTACGACGAaATCGTTAAGGAAGTCTCCTCCTTC
GTTAAGAAGATTGGATACAACCCCGAAAAGATCCCCTTCGTACCAATTTCTGGCTGGCAC
GGAGACAACATGTTGGAGAAATCCACAAACCTCCCCTGGTACAAGGGTCCCACCCTTCTT
GAGGCACTCGATGCAGTTCAAGAGCCCAAGAGACCAACTGAGAAGCCCCTTCGCATTCCC
CTCCAGGATGTTTACAAAATCGGAGGTATTGGAACTGTGCCCGTAGGTCGTGTTGAGACT
GGTGTTCTCAAGCCAGGCATGAACGTCACTTTCTCCCCCGCTGGTTTAACTACTGAAGTC
AAGTCCGTTGAGATGCATCACGTAGCTCTCCCTGAGGCTGTTCCAGGTGACAACGTTGGT
TTTAACGTGAAGAACTTGTCTGTTAAGGATATTCGTCGTGGTATGGTTGCTGGTGACGCC
AAGAACGATCCTCCCCAGGAGACTGAGGACTTCAACGCTCAAGTTATTATTTTGAACCAC
CCAGGCCAGATCCACGCCGGTTATGCACCCGTGCTCGATTGCCACACTGCCCACATTGCA
TGCAAGTTTGCTGAGCTCGTTTCCAAGGTAGATCGTCGTTCTGGACAAGCAACTGAGGAG
ACTCCCAAGAACATTAAGAATGGAGATGCTGCCATCGTTAAACTCGTACCCTCCAAGCCC
ATGTGCGTA
>HEMser sc28116 e8 ho CostaRica KY101011
AaATCTGTTaaCtGGGGCCAaTCTCGTTACGACGAaaTCGTTAAGGAAGTCTCCTCCTTC
GTTAAGAAGATTGGATACAACCCCGAAAAGATCCCCTTCGTACCAATTTCTGGCTGGCAC
GGAGACAACATGTTGGAGAAATCCACAAACCTCCCCTGGTACAAGGGTCCCACCCTTCTT
GAGGCACTCGATGCAGTTCAAGAGCCCAAGAGACCAACTGAGAAGCCCCTTCGCATTCCC
CTCCAGGATGTTTACAAAATCGGAGGTATTGGAACTGTGCCCGTAGGTCGTGTTGAGACT
GGTGTTCTCAAGCCAGGCATGAACGTCACTTTCTCCCCCGCTGGTTTAACTACTGAAGTC
AAGTCCGTTGAGATGCATCACGTAGCTCTCCCTGAGGCTGTTCCAGGTGACAACGTTGGT
TTTAACGTGAAGAACTTGTCTGTTAAGGATATTCGTCGTGGTATGGTTGCTGGTGATGCC
AAGAACGATCCTCCCCAGGAGACTGAGGACTTCAACGCTCAAGTTATTATTTTGAACCAC
CCAGGCCAGATCCACGCCGGTTATGCACCCGTGCTCGATTGCCACACTGCCCACATTGCA
TGCAAGTTTGCTGAGCTCGTTTCCAAGGTAGATCGTCGTTCTGGACAAGCAACTGAGGAG
ACTCCCAAGAACATTAAGAATGGAGATGCTGCCATCGTTAAACTCGTACCCTCCAaGCCC
aTGTGCGTA
